# Supplementary material for: A dual-threshold system relying on multiple c-di-GMP metabolic enzymes controls cell fate of a cyanobacterium
Source: PLoS Biol. 2026 Apr 8;24(4):e3003750. doi: 10.1371/journal.pbio.3003750 (PMC13075795; doi:10.1371/journal.pbio.3003750)
Supplement: S1 Data — This file contains the individual numerical values underlying the summary data presented in Figs 2A, 2B, 2C, 2D, 2F, 2G, 3A–3D, 4A, 4B, 4F, 5A, 5B, 5D, S3, S6, S8, and S10. Each sheet corresponds to a specific figure panel. Mean values and error bars were calculated from the individual biological replicates as indicated. (XLSX) [file pbio.3003750.s014.xlsx]

## Sheet: Description
		Supplementary Data S1. This file contains the individual numerical values underlying the summary data presented in Figs 2A, 2B, 2C, 2D, 2F, 2G, 3A-3D, 4A, 4B, 4F, 5A, 5B, 5D, S3, S6, S8, and S10. Each sheet corresponds to a specific figure panel. Mean values and error bars were calculated from the individual biological replicates as indicated.

## Sheet: Fig. 2(A.B)
Fig.2A									Fig.2B	Panal left		Length/μm													Width/μm
	Name	c-di-GMP ratio(x/WT)			c-di-GMP ratio(x/WT)							WT	1∆PDE	2∆PDE	3∆PDE	4∆PDE	5∆PDE	6∆PDE	7∆PDE	8∆PDE		Fig.2B	Panal left		WT	1∆PDE	2∆PDE	3∆PDE	4∆PDE	5∆PDE	6∆PDE	7∆PDE	8∆PDE
	WT	0.97152		Sample	mean_value	std_value					1	4.3712	3.6912	4.98625	4.05615	3.6841	4.16175	4.34425	3.4121	3.6173				1	3.89875	3.86265	3.9702	3.73965	3.9815	4	3.9051	3.9386	3.7845
	WT	0.962926									1	3.4141	3.8269	3.5419	3.82395	3.5784	3.467	3.6749	3.53625	3.3354				1	3.83875	3.762	3.5892	3.93605	3.66675	3.7583	3.75	3.60555	3.64175
	WT	1.06555		WT	1	0.0569338					1	4.2064	3.891	3.4821	4.29535	3.2035	3.8331	4.2101	4.76915	2.86575				1	3.72045	3.77955	3.63075	3.9462	3.5588	3.8331	3.5892	3.8762	3.64315
	1∆PDE	1.2952		1∆PDE	1.21342	0.0762784					1	4.5066	3.55985	3.36155	3.8471	4.0697	3.49465	4.43845	4.83735	3.0154				1	3.92575	3.55565	3.75765	3.7792	3.2638	3.7313	3.4482	3.7165	3.7259
	1∆PDE	1.14421		2∆PDE	0.851168	0.033053					1	3.9308	3.39705	3.5934	4.21545	3.67765	3.78585	4.13825	4.84485	3.9661				1	3.5803	3.27185	3.70475	3.7165	3.51285	3.8161	3.75	3.9538	4.07
	1∆PDE	1.20085		3∆PDE	0.919662	0.0740803					1	3.8452	3.1623	3.7165	4.4071	3.0647	4.1503	5.001	2.88875	4.1049				1	3.7748	3.08585	3.6541	3.80295	3.71215	3.9702	3.74765	3.36155	4.08045
	2∆PDE	0.889324		4∆PDE	1.04336	0.086203					1	4.09025	3.15675	3.7165	4.5169	3.05165	3.7313	4.2202	3.33655	3.4121				1	3.77875	3.29315	3.7	3.8079	3.75135	3.8461	4.00405	3.5756	4.0106
	2∆PDE	0.831351		5∆PDE	0.873	0.0995089					1	3.87705	3.27565	4.4643	3.4	3.60035	3.759	4.05245	4.65725	3.1313				1	3.7748	3.14005	3.98495	3.7343	3.20155	3.64725	3.84515	3.84515	3.91215
	2∆PDE	0.832827		6∆PDE	0.929502	0.0326565					1	4.42625	5.12105	4.08535	3.2423	3.07	3.8013	3.45255	4.5277	4.0404				1	3.7321	3.76465	3.89165	3.82425	3.2257	3.14005	3.17805	3.9953	3.6623
	3∆PDE	0.84027		7∆PDE	2.60205	0.18176					1	4.1607	3.80295	3.65035	4.53925	3.36825	3.60035	3.62835	4.3526	3.7643				1	3.67885	3.7343	3.78845	3.86945	3.0907	3.4442	3.32415	3.95285	3.57245
	3∆PDE	0.986936		cdGmax	3.4591	0.0695479					1	3.82965	3.33205	3.8746	4.0056	3.6031	3.592	3.699	4.4283	3.62355				1	3.8426	3.4048	3.6868	3.7792	3.75135	3.191	3.32415	3.6912	3.72055
	3∆PDE	0.931779		∆all4897	1.14102	0.107177					1	3.9118	3.66775	3.7316	3.42235	3.6555	3.54015	3.639	3.26535	3.58505				1	3.63535	3.3185	3.75	3.56545	3.65135	3.5217	3.2423	3.9131	3.67965
	4∆PDE	1.11249		∆alr3170	1.02995	0.146436					1	4.1054	4.63305	3.55845	4.28075	3.60035	3.68	3.74765	3.23805	3.04795				1	4.02695	3.4821	3.65275	3.609	3.7	3.245	3.7363	3.73665	3.40075
	4∆PDE	1.07083									1	4.103	4.1824	4.40115	3.88105	4.45255	3.5107	3.59025	5.12105	3.04795				1	3.93835	3.6715	3.6118	3.6623	3.8118	3.7792	3.7363	3.42235	3.592
	4∆PDE	0.946775		Statistic	Comparison	P_value	significance				1	4.0365	3.8461	4.272	3.3989	4.2688	3.53555	4.92445	4.4777	3.53025				1	3.77775	3.60035	3.6582	3.53025	3.7663	3.6459	3.79805	3.5387	3.47635
	5∆PDE	0.845829		ANOVA	1∆PDE/WT	0.072					1	3.69095	4.13675	4.10395	3.53305	3.8118	3.55565	3.7964	3.2776	3.54015				1	3.7321	3.4918	3.49285	3.7165	3.70845	3.5847	3.7716	3.4311	3.7716
	5∆PDE	0.7899			2∆PDE/WT	0.2					1	4.41555	3.98025	3.6963	3.9446	4.05	3.6118	3.908	3.4311	2.96815				1	4.2575	3.5164	3.72325	3.60345	3.65035	3.9373	3.956	3.36785	3.84255
	5∆PDE	0.983273			3∆PDE/WT	0.483					1	4.69025	4.6011	3.2962	3.74735	4.14365	3.76365	4.1485	4.396	2.9971				1	4.1875	3.8138	3.5588	3.82785	3.8659	3.9386	4.06355	3.79475	3.8707
	6∆PDE	0.943993			4∆PDE/WT	0.704					1	5.43315	4.59835	3.40145	3.6705	4.24265	3.7316	3.76565	4.8384	4.47465				1	3.9156	3.57105	3.73665	3.73365	3.9953	3.544	4.0025	3.8461	4.0028
	6∆PDE	0.892108			5∆PDE/WT	0.272					1	3.70035	5.06065	3.7259	3.53305	4.48385	3.72325	4.03885	4.72785	3.61695				1	3.7361	3.8578	3.5089	3.72325	3.92045	3.88105	3.8269	3.463	3.7832
	6∆PDE	0.952406			6∆PDE/WT	0.538					1	3.29265	4.63275	3.8471	4.03115	4.23585	3.45615	4.26905	4.4272	3.8013				1	3.6117	3.7583	3.7832	3.6582	3.7832	3.37085	3.98495	3.73365	3.60035
	7∆PDE	2.44436			7∆PDE/WT	0	***				1	3.69095	4.32665	4.0404	3.99625	4.11945	3.64725	3.974	3.1468	2.5				1	3.5664	3.7583	3.72055	3.89165	3.66675	3.6715	3.82785	3.4821	3.60035
	7∆PDE	2.80084			cdGmax/WT	0	***				1	3.3491	4.2438	3.0414	4.1503	4.60025	3.51175	3.8939	3.4731	3				1	3.668	3.6705	3.6459	3.86395	3.6031	3.8471	3.6118	3.73365	3.5032
	7∆PDE	2.56094			∆all4897/WT	0.224					1	4.01985	4.2606	2.9908	3.9878	4.2	3.6225	4.2385	3.6715	4.2264				1	3.9308	3.94365	3.9051	3.64965	3.75	3.44385	3.9856	3.71215	3.8344
	cdGmax	3.39248			∆alr3170/WT	0.793					1	3.80855	3.8138	3.4828	3.68915	2.92105	3.93955	3.2894	3.4482	4.41165				1	3.87705	3.7802	3.74065	3.7977	3.28825	3.82395	3.82755	3.6912	3.8746
	cdGmax	3.45359		significance: *, P <0.05. **, P <0.01. ***, P <0.001.							1	3.37015	3.6895	3.3712	3.6531	3.0594	3.82425	3.1149	4.3855	3.7343				1	3.6758	3.7583	3.86005	3.90545	3.25575	3.8762	3.65275	3.93575	3.8269
	cdGmax	3.53124									1	3.49035	3.73965	3.1757	4.7077	4.2644	3.73965	3.15675	5.1655	3.57805				1	3.87895	3.6201	3.6201	3.9	3.56265	3.68915	3.4048	3.86945	3.74435
	∆all4897	1.0569									1	3.5247	3.76465	3.3838	2.7354	3.10365	3.7736	3.09555	4.36605	3.66195				1	3.86065	4.18	3.74435	3.76365	3.3015	3.592	3.4731	3.7583	3.47025
	∆all4897	1.26169									1	3.38375	4.5853	4.57085	2.95845	3.1016	3.7202	3.43985	4.68	4.11645				1	4.0229	4.12825	4.114	3.8269	3.35595	3.54015	3.7313	3.5934	3.7802
	∆all4897	1.10447									1	4.0229	4.60895	4.93405	4.6141	3.10645	3.6201	3.245	3.9	3.5609				1	3.84905	4.0162	4.16085	4.1967	3.2004	3.02695	3.78585	3.60625	3.80295
	∆alr3170	1.05455									1	3.348	3.64725	3.86265	3.63595	3.25615	3.77955	3.82	3.908	3.5107				1	3.6758	3.9538	3.98495	3.54155	3.21405	3.4442	3.467	3.65035	3.8138
	∆alr3170	0.872768									1	3.43295	3.26075	3.55845	3.67865	2.977	3.57945	3.467	4.4119	3.4907				1	3.64355	4.05125	4.06725	3.5784	3.1694	3.37715	3.57945	3.7165	3.7716
	∆alr3170	1.16252									1	4.74395	3.5934	4.4769	3.85875	3.02035	3.7822	3.54015	4.09175	3.4442				1	3.81145	4.0361	3.956	3.6749	3.33055	3.26955	3.65035	3.6912	3.73265
											1	3.7444	4.1331	4.44775	3.85875	4.75945	3.9093	3.592	3.7832	3.1313				1	4.05645	3.8849	4.0028	3.91695	3.63455	3.77955	3.6623	3.6249	3.4828
											1	4.26535	4.28515	3.2776	3.67865	3.4558	3.8484	4.6907	3.8707	3.16265				1	4.24345	3.8269	3.73365	3.7643	3.66675	3.0537	3.64725	3.49285	3.5089
											1	4.09755	3.8968	3.34255	3.7313	3.75	3.8552	3.62355	4.25	3.83045				1	3.8924	3.9373	3.55845	3.79805	3.6031	3.4442	3.1325	3.9601	3.9815
											1	4.2008	3.8331	4.83865	4.3385	3.4092	3.8552	3.762	4.1824	3.60035				1	3.9626	3.8539	4.03885	4.06265	3.50035	4.3546	3.4077	3.5387	3.8503
											1	4.37035	4.3304	3.4889	4.36035	3.35035	3.9051	3.6705	4.46795	5.07				1	3.986	3.8733	3.78845	3.9427	3.4	4.15845	3.3354	3.73965	3.7101
											1	4.53515	4.26175	3.4471	3.7901	3.5	3.956	3.3106	4.16175	4.5				1	4.072	3.9702	4.01155	3.73665	3.3004	4.7888	3.22025	3.628	3.5609
											1	4.9167	3.74735	4.3832	4.17435	3.72725	4.14395	3.8347	4.5511	4.57195				1	4.2288	4.005	3.96895	3.7716	3.4132	4.80835	3.4471	3.72155	3.5419
											1	4.3518	3.74435	4.33645	4.1076	3.8079	3.96045	3.33655	4.4204	4.13675				1	4.1607	3.6623	3.956	4.00405	3.4125	4.4936	3.4821	3.70135	3.60695
											1	4.71795	3.1133	4.34625	3.8968	3.42965	3.95285	3.33655	4.3142	3.89485				1	4.12475	3.67185	4.0028	3.9424	3.53555	4.272	3.4311	3.8138	3.64315
											1	3.49745	2.95295	4.43845	3.3444	3.1484	4.07705	3.35335	4.2714	4.36605				1	4.08695	3.6555	4.1231	3.7108	3.14005	4.43425	3.70475	3.7822	3.8347
											1	4.56435	4.3304	3.4471	3.13845	3.00165	3.6963	4.27465	4.25	4				1	4.0365	4.0528	3.6007	3.54155	3.10645	4.5368	3.65035	3.72325	3.7901
											1	4.24345	3.4482	3.1325	3.1325	4.5722	3.85875	3.556	3.8347	5.12665				1	4.0229	3.8161	3.65035	3.68815	3.72725	4.219	3.6007	3.65275	3.434
											1	3.4286	3.273	4.97695	3.3121	4.32895	4.11825	3.75135	3.81085	4.35575				1	4.17265	3.80295	4.07185	3.7	3.58505	4.08165	3.25	3.73365	3.82425
											1	3.47145	3.80035	4.95025	3.2423	4.50695	4.03885	4.42945	4.12705	4.0106				1	3.98105	3.9	3.9853	3.8746	3.61695	4.7334	3.53555	3.463	3.5805
											1	3.35245	3.9601	4.2547	3.22065	4.40255	3.9195	3.0806	4.5122	3.93605				1	3.87065	3.74065	3.8161	3.8707	3.4092	3.9906	3.3354	3.77525	3.9853
											1	3.7081	3.273	4.0497	4.9925	3.35335	3.8013	3.44745	4.3235	3.3978				1	3.8841	4.0651	3.78055	3.8707	3.35595	4.0106	3.4154	4.01125	3.6623
											1	3.8426	3.4482	3.2039	3.15315	3.2004	3.82	3.86265	4.2755	3.245				1	3.83	4.1512	3.56545	3.89135	3.2596	4.58395	3.40035	3.82425	3.7313
											1	4.25805	4.9135	2.7951	3.02075	3.2191	3.70305	4.41955	4.60975	4.0106				1	3.96855	4.1246	3.64485	3.9853	3.43655	4.1146	3.4154	3.8939	3.68
											1	4.40175	4.949	4.56945	3.0418	2.95	3.7822	3.2596	5.15095	4.02245				1	3.51305	3.72155	4.0028	3.8461	3.4558	4.34165	3.40035	3.8	3.86005
											1	4.3085	3.4048	4.28775	3.33655	3.45145	3.82395	3.0549	4.10395	3.9003				1	3.9472	3.83275	3.9147	3.96295	3.35335	3.89135	3.21285	3.78845	3.60035
											1	3.2086	3.3019	4.4654	3.22025	3.30605	3.64725	3.956	4.15965	4.0401				1	3.9308	3.95505	4.03885	3.48855	3.57245	3.759	3.6366	3.5107	3.6623
											1	3.6282	3.61005	4.87085	3.35595	3.7074	3.75765	3.9	4.27465	4.951				1	3.72045	3.4677	4.08045	3.53555	3.2867	3.762	3.6582	4.05125	3.87105
											1	3.85425	3.4558	4.50695	3.4048	3.7792	3.6459	3.4311	5.0423	3.64725				1	3.7017	3.7911	3.82755	3.62355	3.40035	4.62225	3.4154	4.03885	4.02245
											1	3.66565	3.4558	3.2596	3.30945	3.609	3.544	3.49465	4.73525	3.60345				1	3.8684	3.68	3.7165	3.77955	3.97145	4.52355	3.5419	4.0028	3.84255
											1	3.8924	3.43	3.36785	4.1503	3.65855	3.9051	4.272	4.60135	4.5368				1	3.65035	3.7165	3.9	3.54155	3.7583	4.57085	3.72325	3.956	3.92745
											1	3.95725	3.0887	4.30175	4.3142	4.0697	3.65275	3.8891	4.396	4.02275				1	3.71375	3.66195	4.19075	3.7832	3.51745	4.20475	3.53555	3.7165	4.09175
											1	3.77085	3.16425	3.86265	4.16205	4.4139	3.6249	4.20745	4.6803	3.6125				1	3.8413	3.8161	4.06725	3.6225	3.6125	4.16085	3.4648	3.8461	3.60695
											1	3.70035	3.5672	3.46445	3.891	4.4972	3.52455	4.0078	4.4119	4.21455				1	3.7361	3.7165	4.09665	3.75765	3.5107	4.02245	3.5146	3.78845	3.4384
											1	3.2117	3.7202	3.9093	3.45325	4.30725	3.5107	3.5306	4.6811	4.2793				1	4.12445	3.7726	4.03885	3.3034	3.64175	4.09205	3.2985	3.762	3.609
											1	3.7414	4.1503	3.92745	3.9655	4.4071	3.7313	4.2027	4.98625	3.88975				1	4.08845	3.67695	3.6868	3.7108	3.67185	3.6963	3.5	3.7165	3.57105
											1	3.35685	4.6481	4.2863	3.9655	4.3026	3.556	4.2027	3.1753	3.67695				1	3.7017	3.32	3.79805	3.79805	3.50145	3.26955	3.4033	3.57945	3.67965
											1	3.4589	3.86945	4.3064	4.00655	4.20475	3.5387	4.3572	3.49855	4.10185				1	3.77085	3.5146	3.89425	3.71515	3.45145	3.30645	3.5514	3.5089	3.67765
											1	3.84615	3.95285	3.2573	3.76065	3.2035	3.6225	3.74835	5.03115	4.14035				1	4.08085	3.5609	3.78055	3.71515	3.8513	3.62665	3.6582	3.6007	3.7845
											1	3.79055	3.36005	3.44745	4.02275	3.45325	3.8565	3.0594	5.3226	3.1851				1	4.12925	3.50035	3.76365	3.4558	3.7	3.68815	3.65035	3.891	3.4677
											1	3.8426	3.55105	4.19075	3.5089	3.9953	3.7643	4.5962	3.8707	3.66195				1	3.7414	3.62355	4.0327	3.4558	3.48605	4.09665	3.8059	3.66775	3.70135
											1	3.465	3.1816	4.64865	3.44095	4.3649	3.6366	4.44775	3.8513	3.7736				1	4.0096	3.7202	4.20595	3.3812	3.33055	4.1231	3.9131	3.55105	3.69085
											2	3.4886	3.34255	3.26955	4.5025	4.31045	3.73365	4.34885	4.31335	3.29315				2	3.7603	3.7202	3.6045	3.556	3.6555	4.93075	3.5693	3.5089	3.6749
											2	3.85425	4.6209	3.02075	3.1133	4.35115	3.6225	3.3801	3.9702	3.3712				2	3.7593	3.7583	3.82785	3.8461	3.4092	3.8161	3.43655	3.43	3.87105
											2	3.77085	4.41165	4.6057	2.84695	3.97555	3.5288	3.628	4.56315	3.68915				2	3.77215	3.73265	3.9195	3.556	3.71215	3.4821	3.7901	3.6749	3.8422
											2	3.524	4.6907	4.432	4.6141	4.03885	3.40035	3.45325	4.6457	3.9147				2	3.6299	3.7726	3.7696	3.7353	3.6878	3.9856	3.6623	3.78585	3.9446
											2	3.7748	4.72575	4.61545	4.2453	3.18	3.5735	3.628	4.7437	3.96295				2	3.87705	3.8013	3.8079	3.8331	3.7363	4.03885	3.8396	3.6623	3.8269
											2	3.9472	4.50695	4.26175	4.2793	3.42965	3.66945	3.8422	4.9135	3.4558				2	3.63125	3.75765	3.92745	3.8471	3.5784	4.3408	3.64005	3.4677	3.3801
											2	2.9315	4.2323	4.03885	4.6287	4.0503	3.56545	4.3732	3.52455	3.55105				2	3.634	3.7162	4.0028	3.6705	3.75535	3.71215	3.75765	3.35595	3.32865
											2	3.784	3.92045	4.14365	3.7792	3.8503	3.5132	4.05125	3.3801	3.26495				2	3.8764	4.0056	3.79475	3.6688	3.70035	3.8484	3.73965	3.3324	3.5
											2	3.8452	3.5107	4.531	4.1967	4.1548	3.8484	3.9386	3.72155	3.2191				2	3.5268	3.7125	3.88105	3.6366	3.40145	3.93605	3.7832	3.2871	3.62355
											2	3.4932	3.98245	3.9655	3.89425	4.70105	3.9853	3.3738	3.4918	3.19455				2	4.0933	3.64485	3.9601	3.97775	3.3	4.3546	3.5	3.7125	3.68305
											2	3.70035	4.2406	3.93605	3.48605	4.30725	4.24325	3.35895	3.9386	3.19455				2	4.05645	3.72155	3.80295	3.9881	3.75035	3.9462	3.68305	3.4677	3.65
											2	4.1039	3.9623	3.762	4.2086	4.21455	4.20775	4.1967	5.1	4.4204				2	3.8783	3.9195	3.8707	3.6007	3.70305	3.92175	3.67695	4.02645	4.0734
											2	4.1012	3.7964	3.2688	3.6963	4.1548	3.96895	4.5136	3.5089	4.1003				2	3.8783	3.628	3.67765	3.6963	3.3515	3.8746	3.73365	3.87105	3.80295
											2	4.01335	3.46015	3.59235	3.9812	4.11945	4.00405	3.49465	4.9092	4.28515				2	3.7889	3.628	3.64175	3.57945	3.30945	3.7353	3.544	3.7316	3.54015
											2	4.49585	3.5107	3.0414	3.78585	4.05245	3.7343	2.9904	4.5	4.4241				2	3.98105	3.628	3.6582	3.35595	3.43655	3.44385	3.50035	3.64005	3.6705
											2	4.0093	3.8422	3.4792	3.57945	3.71215	3.6459	3.8138	5.1539	3.82				2	3.88885	3.7901	3.7832	3.4271	3.5	3.9812	3.4821	3.5217	3.86165
											2	3.524	3.39005	4.1	3.35595	4.0153	3.6045	3.75365	3.05165	3.03025				2	3.5444	3.89485	3.8513	3.48855	3.3634	3.86845	3.3634	3.70305	3.8347
											2	3.56395	3.1341	3.40145	3.4677	4.4545	3.6705	4.67545	3.09555	3.03025				2	3.7351	3.6912	3.95285	3.44385	3.35595	4.36175	3.57525	3.70475	3.7726
											2	3.6107	3.31095	3.60865	3.60035	3.6912	3.7343	4.10185	4.88775	3.44095				2	4.018	3.8762	4.0503	3.42235	3.57245	4.06725	3.99655	3.49465	3.56405
											2	4.56435	3.8552	4.2202	3.40145	3.84515	3.8448	4.96235	4.75945	3.29015				2	3.82965	3.8513	4.0025	3.57945	3.49285	4.3732	3.80295	3.7165	3.5609
											2	3.61925	3.91185	3.90545	3.56545	4.1076	3.9462	4.4241	3.64725	3.07				2	3.8222	3.9386	4.0327	3.5107	3.8118	4.1836	3.9702	3.6335	3.6335
											2	4.3498	3.8347	4.9145	4.1503	4.63815	3.9462	4.2267	3.74435	3.3712				2	3.97195	3.8461	4.03115	3.33655	3.74065	4.15935	4.1836	3.7316	3.74065
											2	3.99845	3.95125	3.80295	4.05125	3.1753	4.01155	4.49445	4.8541	3.39005				2	3.7573	3.66775	3.58505	3.57805	3.59235	3.93955	4.0162	3.78585	3.75
											2	4.14725	4.11005	3.68	4.11095	3.49355	3.9093	3.2423	4.87085	3.15635				2	3.6162	3.60035	3.69085	3.46015	3.59235	3.9655	3.79805	3.8552	3.72055
											2	4.0365	4.01405	4.36605	4.38465	3.32415	4.07985	3.42055	4.83995	3.11005				2	3.9935	3.71215	4.09205	3.18275	3.82655	3.6118	3.8079	3.67865	3.7202
											2	4.2176	5.36005	4.80835	3.53305	3.3185	3.9856	4.0497	4.6907	3.04015				2	4.3278	3.55565	3.98495	3.26955	4.40115	3.92045	3.70475	3.84255	3.89005
											2	4.5338	4.88085	4.46345	3.53305	3.2638	3.56545	4.203	3.98025	3.53025				2	3.87065	3.71515	3.89645	3.6249	4.50695	3.6125	3.8833	3.8013	3.54685
											2	4.55265	4.98525	3.45145	3.22375	3.2249	3.7716	4.131	4.2544	3.4442				2	3.77875	3.53835	3.70035	3.78845	4.36035	3.56265	3.592	3.6715	3.55315
											2	3.1716	4.4241	4.3983	3.5588	4.16475	3.7165	3.7165	4.23615	3.21015				2	3.88665	3.54685	4.31855	3.50035	4.2503	3.56265	3.78715	3.8331	3.3812
											2	3.20705	3.2928	3.7316	3.75765	4.5774	3.65135	3.821	4.28775	3.191				2	3.9194	3.7802	3.92045	3.6249	4.16085	3.67765	3.7259	3.6623	3.8503
											2	3.38965	3.6459	3.7165	4.02645	2.86095	3.908	4.49055	3.37085	3.99655				2	3.5886	3.7901	3.6749	3.5341	3.55565	3.51745	4.0106	3.5672	3.6459
											2	3.1401	3.86005	3.6225	3.9853	2.92105	3.762	3.91215	3.43	3.9598				2	3.7081	3.7822	3.80295	3.4271	3.9029	3.42345	3.82885	3.35595	3.64315
											2	3.84745	3.42525	3.37085	3.6963	4.5136	3.80525	4.2406	5.3535	3.53555				2	3.68185	3.8707	3.8539	3.57945	4.2003	3.5089	3.8013	3.74735	3.7911
											2	3.63845	3.4558	3.1468	3.72325	4.03115	3.75035	4.4204	4.9659	3.25345				2	3.73775	3.4731	3.7845	3.78055	3.8552	3.8161	3.82	3.8079	3.57245
											2	4.1744	3.57805	3.3871	3.9259	4.2644	3.8659	3.70475	3.60345	4.3477				2	3.71945	3.49465	3.74835	3.821	4.03115	3.4677	3.92745	3.55985	4.2453
											2	3.98695	3.69085	3.3	3.83275	4.219	3.72725	4.1331	3.4659	3.9386				2	3.87735	3.4821	3.9503	3.7108	4.45255	3.56265	3.7316	3.3989	4.03115
											2	3.67105	4.70105	3.4132	3.7696	3.8118	3.60035	4.1815	4.7376	4.26175				2	3.9626	3.4355	3.86165	3.7696	4.40115	3.62215	3.80295	3.8891	4.03885
											2	3.59725	3.36155	3.19765	4.62385	3.5288	4.1512	5.2101	4.89745	4.16175				2	3.88215	3.77955	3.7832	3.79805	4.2512	3.7165	3.81085	3.7165	3.9408
											2	3.20705	3.2867	3.36785	3.8422	4.11945	3.9003	4.50695	3.94365	3.9806				2	4.0711	3.8269	3.7	3.5735	4.70105	3.63455	3.86005	3.64175	4.23615
											2	3.279	4.4376	3.57945	3.79475	3.9881	3.9503	3.5514	3.53625	3.1325				2	4.0933	3.5777	3.86845	3.38895	4.7024	3.5288	3.8013	3.7845	3.60035
											2	3.40135	4.1464	4.06725	3.8448	3.42345	4.05495	3.6531	5.1638	2.97405				2	3.6055	3.48855	3.71385	3.6582	4.31855	3.42965	3.9579	3.821	3.53305
											2	3.3491	3.35035	3.35595	3.6249	3.25615	4.0611	3.9045	4.2012	3.24425				2	3.83775	3.57945	3.40145	3.7792	3.95505	3.4731	4.0025	3.93225	3.7792
											2	3.1602	3.31095	3.6705	3.4889	4.05495	4.0153	4.1976	4.05125	3.10845				2	4.08695	3.64725	3.7964	3.6225	4.16085	3.60865	3.9655	3.93	3.6007
											2	3.08265	3.40075	3.75365	3.6912	4.0028	3.70845	5.1723	3.7165	3.8461				2	3.95315	3.64485	3.86685	3.8461	4.4511	3.6623	3.7643	3.63595	3.6459
											2	3.93175	3.9003	4.4204	4.78175	4.0697	3.908	4.9812	3.7736	4.04785				2	4.0787	3.55985	3.92045	3.93955	4.1	3.60035	3.6841	3.76465	3.86945
											2	3.97945	3.6939	4.2723	4.6511	3.63455	3.8503	4.16205	3.6963	4.6352				2	3.8568	3.75665	3.9386	3.6705	3.821	3.84185	3.76365	3.73965	4.02055
											2	3.7084	3.4121	4.12705	4.5618	3.699	3.86005	4.30115	3.85875	3.26955				2	3.66495	3.7165	3.9655	3.53305	3.37345	3.6211	3.60555	3.63595	3.5387
											2	4.01985	3.9538	3.32865	3.02695	3.699	3.8422	5.27755	4.0503	3.1765				2	3.9494	3.628	3.70475	3.46445	3.8059	3.9386	3.9	3.70475	3.6674
											2	3.9776	3.60555	3.3034	3.0549	3.8746	4.1503	3.2776	4.31335	3.7165				2	4.02695	3.6555	3.73265	3.4355	3.6623	3.53625	3.7162	3.69085	3.4132
											2	3.64355	3.43	3.3634	4.65535	3.53025	4.0497	3.273	4.92365	3.46015				2	3.86065	3.78055	3.60695	3.63075	3.5171	3.3978	3.7	3.9661	3.4125
											2	3.7593	3.6715	3.8968	4.25355	3.9812	3.5934	3.82	3.45325	3.6211				2	3.80855	3.7	3.35595	3.5934	3.5203	3.273	3.7316	3.21755	3.76065
											2	3.9194	4.02055	3.6912	4.24325	4.33415	3.73965	3.699	3.65035	3.1484				2	3.9118	3.5934	3.4918	3.75135	3.6674	3.18	3.6531	3.66195	4.03115
											2	4.0229	4.36005	3.1325	3.36155	4.34425	3.7202	3.6705	3.82	4.45335				2	3.6758	3.46445	3.7125	3.80295	3.7165	3.33055	3.5805	3.65035	3.8461
											2	3.99475	3.467	3.55565	3.7313	3.4033	3.6211	4.0404	3.4125	4.28075				2	3.91305	3.7165	3.6225	3.4821	3.6674	3.80295	3.6623	3.6311	3.65035
											2	3.2394	3.3019	4.25	3.73265	3.55105	3.75	3.2745	4.1231	4.62225				2	3.986	3.4821	3.48855	3.61005	3.81475	3.65035	3.55985	3.592	3.7165
											2	4.4798	3.6963	4.3385	3.6623	4.11005	3.48175	4.45255	4.3477	3.1181				2	3.75235	3.54685	4.04755	3.7911	3.8471	4.02645	4.0025	3.4731	3.5735
											2	3.5247	3.4558	4.7437	4.03115	3.9953	3.5934	3.27605	2.9415	3.08705				2	3.81505	3.56545	3.60555	3.67765	3.49355	3.71215	3.7792	3.6459	3.7822
											2	3.634	4.56205	3.7165	3.6895	5.11295	3.4442	3.5588	3.5107	3.66775				2	3.65035	3.80295	3.8013	3.75665	4.02525	3.93605	3.86265	3.44385	3.86945
											2	4.05275	3.93955	3.891	3.6531	4.5136	3.4889	3.67695	4.531	4.07705				2	3.6381	3.7822	3.80295	3.4482	3.7832	3.9853	3.9	3.6582	3.8939
											2	3.99475	4.0611	4.6114	4.0994	3.15755	3.4659	3.6459	4.74235	4.15845				2	3.40935	3.8118	3.8059	3.55985	3.54295	4.36035	3.9925	3.74235	3.60555
											2	4.56465	4.24795	4.1003	3.3978	4.0031	3.60035	3.92745	4.69575	4.0003				2	4.24405	3.60625	3.8746	3.44095	3.699	3.93605	3.64005	3.6225	3.65275
											2	4.3635	3.4311	3.8762	4.0746	4.0697	3.71515	3.8347	2.89915	4.26905				2	4.08085	3.73265	3.96295	3.73965	3.9131	3.9386	3.75765	3.4482	3.65275
											2	4.55485	3.821	4.09175	4.25	3.82425	3.7832	3.55565	3.31435	3.60695				2	4.0195	3.7259	3.8138	3.4442	3.75665	3.82	3.75765	3.53625	3.54685
											2	3.90955	4.7731	3.55845	4.42745	4.02615	3.9702	3.65035	4.51055	3.53625				2	4.1839	3.60625	3.8422	3.6007	3.86395	3.75	3.6705	3.63595	3.63075
											2	3.6758	3.25345	3.9538	4.0503	4.2027	3.88105	2.7518	3.7769	3.4907				2	4.1637	3.3738	4.0697	3.60035	3.57945	4.08045	3.72325	3.83275	3.6912
											2	3.9585	3.2527	3.60035	3.95885	4.04785	3.7716	3.21285	3.8552	3.65				2	3.90035	3.5146	3.9953	3.5847	3.6895	4.56205	3.76365	3.7964	3.82395
											2	4.5066	4.66745	3.3015	3.71215	4.1887	3.762	3.9906	5.72385	4.20745				2	4.16635	3.68305	4.1503	3.57945	3.6582	4.952	3.55315	3.59025	3.8707
											2	4.1839	4.31565	3.4713	4.20385	3.86265	3.82425	4.41275	2.9347	3.64005				2	4.018	3.4713	4.1512	3.759	3.66945	3.9906	3.6841	3.8939	3.82425
											2	4.30245	3.4713	3.4713	4.74475	4.06725	3.8461	4.0327	3.0696	3.5				2	3.85585	3.78715	4.1488	3.7313	3.4355	3.7593	3.526	3.82	3.6225
											2	4.6335	3.89485	4.16925	4.717	3.974	3.6211	3.76365	4.5125	3.5934				2	4.1607	3.6459	3.9051	3.8013	3.60555	3.26265	3.5735	3.9424	3.4731
											2	5.0402	3.3989	4.36405	4.9056	3.25	3.5784	3.8269	4.88725	3.4918				2	3.8873	3.51175	3.92235	3.60345	3.7353	3.1623	3.49605	3.82425	3.75135
											3	4.4433	3.26495	4.43845	4.0078	3.61005	3.49605	4.0327	4.2264	3.2423				3	3.75135	3.53555	3.86265	3.70475	3.51175	3.65135	3.40035	3.6773	3.8746
											3	3.9229	3.4132	4.36605	4.8283	3.4677	3.35335	4.61545	4.7901	4.3003				3	4.22085	3.45325	4.03115	3.628	3.5107	3.45905	3.2894	3.6749	3.8344
											3	4.68575	3.467	4.3923	4.7207	3.9195	3.3738	3.9812	3.1674	3.8079				3	3.9682	3.6201	4.07705	3.7832	3.79805	3.8082	3.44385	3.4442	3.61835
											3	4.9582	3.6895	3.36785	5.0423	4.0162	3.70845	3.9386	3.2573	3.64485				3	3.95725	3.4482	3.5	3.6007	3.4154	4.38465	3.52455	3.5784	3.7855
											3	3.9472	3.19765	3.5089	4.40595	3.25	3.42345	4.56345	3.1321	4.5412				3	4	3.759	3.45325	4.1836	3.60035	3.25615	3.5089	3.3204	3.72725
											3	4.39585	4.219	3.6225	4.3142	3.3989	3.45325	4.02245	3.6582	3.37675				3	4.0223	3.63595	4.04755	3.98245	3.4677	3.11005	3.82755	3.4731	3.70135
											3	4.49585	4.08165	3.53555	3.4731	3.15355	3.35335	4.4822	4.7854	3.1305				3	4.17945	3.5934	3.80295	3.8762	3.40145	4.1527	3.5609	3.6912	3.91565
											3	4.522	3.68915	3.67865	4.3226	3.33655	3.5089	3.9246	3.11205	3.08585				3	4.1628	3.7202	3.89485	3.8707	3.5588	3.6912	3.04795	3.5588	3.7583
											3	3.80755	4.3829	3.6715	4.5277	3.9655	3.58505	3.5	3.55565	4.20775				3	3.93995	3.70135	3.6225	3.62355	3.54685	3.91695	3.25	3.8013	3.80035
											3	4.66475	4.63815	3.48855	3.96295	3.71215	4.0181	3.64725	2.85045	4.08045				3	3.81505	3.821	3.82395	3.67865	3.42235	4.1785	3.78585	3.6705	3.75
											3	4.665	4	3.2311	4.0031	3.8471	4.10395	4.04755	3.17805	4.1872				3	4.01705	3.73265	3.7822	3.60035	3.64725	3.56545	3.9661	3.7792	3.753
											3	4.77445	3.4384	3.40145	4.4777	3.77955	3.67695	3.9131	2.9971	4.5014				3	3.77775	3.3978	3.9579	3.7353	3.53305	3.02075	4.1246	3.5777	3.9115
											3	3.74605	3.64175	4.98625	2.95845	4.0994	3.6963	3.93575	3.05285	3.23805				3	4.0503	3.3738	4.2898	3.49855	3.33655	3.7125	4.0746	3.5847	3.7769
											3	3.5636	3.72055	4.3798	2.9415	3.5514	3.762	3.9853	3.57805	3.0992				3	3.84745	3.5146	4.12705	3.63595	3.4918	3.33205	4.0028	3.7901	4.1548
											3	3.88665	3.4677	4.34165	4.7207	3.5107	3.8762	3.97775	3.8833	3.8503				3	3.7361	3.64175	3.9051	3.71215	3.53625	3.5847	4.2688	3.9702	3.75535
											3	4.19725	3.28975	4.4545	4.36175	3.5089	3.64725	4.1149	3.3019	3.7583				3	4	3.3634	4.2012	4.02645	3.49855	4.1319	3.45325	3.628	3.55315
											3	4.54855	3.54685	3.48605	4.4947	3.759	3.65035	3.75535	3.3838	3.6031				3	3.7444	3.4311	3.8939	3.75665	3.31435	3.8269	3.5032	3.6531	3.75
											3	4.74395	3.7901	3.544	3.6963	4.3566	3.8079	3.7583	3.9702	3.35035				3	3.53	3.4311	3.75	4.0994	3.71215	3.81215	4.0181	3.57945	3.753
											3	4.11115	3.92745	3.70305	3.72155	4.203	3.6225	3.9623	4.78855	4.1503				3	3.87865	3.42055	3.99405	3.89485	3.92745	3.7259	3.5419	3.891	3.4558
											3	3.99005	3.03725	3.53555	3.35595	4.05615	4.28515	3.8079	3.3871	4.3503				3	3.5678	3.5107	3.891	3.73665	3.8269	3.7583	3.55845	3.4442	3.6014
											3	4.6359	3.07	3.5114	3.02075	3.6715	3.86685	3.59025	3.10645	3.6623				3	3.7497	3.5609	3.9386	3.7792	3.759	3.592	4.0056	3.4482	3.7074
											3	4.1015	3.8347	3.8471	4.78855	3.7343	3.5	3.74735	4.8021	3.463				3	4.13675	3.4442	3.9131	3.7353	3.6459	3.75	4.0697	3.8471	3.8082
											3	4.6241	3.80295	3.9259	4.60895	3.4442	4.134	3.7165	3.6749	4.6543				3	4.05645	3.4677	3.88235	3.71515	3.3634	3.8161	3.66195	3.82395	3.9503
											3	4.79705	4.48135	3.74765	3.35595	3.4059	4.16205	4.08165	3.7343	4.30465				3	4	3.6939	3.7964	3.7343	3.5588	3.628	4.03885	3.73365	3.6912
											3	4.25805	4.1003	3.7855	3.3801	3.74835	4.2012	4.0503	4.26905	4.0078				3	4.0118	3.8347	3.8079	3.77955	3.7769	3.6623	3.1816	4.114	3.72325
											3	4.69235	3.53025	3.17805	3.74735	4.1488	4.04755	3.6715	4.86465	4.05125				3	3.9232	3.4311	3.6878	3.29315	3.6582	3.67865	3.26495	4.17165	3.90545
											3	3.6131	3.7202	3.4077	3.628	3.7792	4.02645	3.6895	3.4154	3.8503				3	3.63845	3.53025	3.908	3.57945	3.7363	3.73665	4.41955	3.5892	3.82785
											3	4.1012	4.68	4.1012	2.76135	4.09665	4.29535	3.9093	4.31655	3.25				3	3.81505	3.5609	4.25265	3.57945	3.5892	3.9147	3.95125	3.4688	3.86945
											3	4.31285	3.87105	4.44775	3.2249	3.44385	4.6306	3.95	4.07705	3.463				3	3.9776	3.7316	4.34165	3.57945	3.76365	3.6249	3.7716	3.55845	3.9246
											3	4.84135	3.9051	3.48175	3.2249	3.3801	3.5777	3.86395	4.22165	3.9538				3	4.08695	3.6311	3.91695	3.2871	3.8269	3.75665	3.467	3.53025	3.6125
											3	4.26535	4.07705	3.609	3.0451	3.9115	3.3354	3.9147	3.3155	3.77125				3	3.56605	3.69085	3.9623	3.22065	4.1967	3.8079	3.6623	3.74235	3.6173
											3	4.04295	4.16175	4.2688	4.5853	3.71215	4.2547	3.6749	3.273	3.50145				3	3.8144	3.60035	4.1976	3.51175	3.54155	3.8746	3.9246	3.57945	3.7832
											3	4.19225	4.70105	4.6446	4.0746	4.09695	4.5541	3.78715	3.8461	3.2688				3	3.7454	3.8733	3.8461	3.64725	3.5784	3.9856	4.35575	3.61385	3.71385
											3	4.5253	3.3034	4.44775	4.3226	3.891	4.6179	3.8539	3.9294	3.14085				3	3.66495	3.68305	4.114	3.8762	3.6749	3.8269	4.34165	3.386	3.6623
											3	4.24785	3.6173	4.6811	4.25735	4.20595	3.7792	3.8347	4.77545	3.44745				3	3.97945	3.4713	3.9925	3.6623	3.91695	3.5387	4.11645	3.70205	3.7911
											3	3.6131	4.53925	4.04785	4.19315	3.7792	3.73965	3.8891	4.4777	3.37085				3	3.8873	3.67765	3.86945	3.76465	3.7643	3.55985	3.99655	3.68815	3.9051
											3	3.89655	4.31855	3.15315	3.9601	3.7343	3.7802	3.78715	3.7125	3.4132				3	3.956	3.9259	3.60345	3.80295	3.79805	3.3034	3.7165	3.78055	3.60035
											3	4.06375	4.25735	2.9971	3.89485	3.86845	3.821	3.54685	4.07705	3.1213				3	3.7669	3.86685	3.71515	3.6715	4.06265	3.64315	4.0734	3.6749	3.6014
											3	4.2877	3.6939	3.1816	3.35595	3.75665	4.4365	3.9259	4.14275	3.4677				3	3.752	3.74765	3.71515	3.77955	3.9427	3.55315	4.2898	3.7593	3.6125
											3	4.07965	3.8891	3.05285	3.64485	3.7125	4.34195	3.64175	4.13675	3.08585				3	3.8222	3.72055	3.7583	3.891	3.73665	3.7202	4.4365	3.91565	3.9812
											3	4.01335	3.88975	4.43	4.66475	4.56975	4.17045	3.74835	4.65535	3.54685				3	3.97945	3.7165	3.7901	3.9386	3.7716	3.6705	4.61005	3.9115	3.90545
											3	4.378	3.98245	4.46375	3.4048	4.12705	4.272	3.68305	4.34165	3.58505				3	3.8144	3.4907	3.75035	3.60345	4.00405	3.6201	3.86945	3.8659	3.9195
											3	4.2247	3.79805	4.4598	4.10365	3.974	4.16175	3.7316	3.02695	3.97555				3	3.82965	3.6225	3.9699	3.64315	3.9424	3.64725	3.24425	3.86165	3.86945
											3	4.8035	3.68	4.7731	3.84255	3.51925	3.68915	3.82785	2.8853	3.28825				3	4.06835	3.61005	3.72055	3.64725	3.7108	3.49465	3.7792	3.97555	3.43
											3	5.06895	3.5217	4.713	4.34165	3.6963	3.80035	3.8461	4.23615	3.8082				3	3.95315	3.58505	3.6173	3.5089	3.54155	3.55105	3.5306	4.01125	3.29015
											3	4.5939	4.2714	3.16425	4.14275	3.891	3.9016	3.8939	3.7696	3.5032				3	3.7889	3.6623	3.7165	3.54155	3.68815	3.31435	4.25	3.9503	3.592
											3	4.82155	4.4051	4.0697	4.11825	3.86945	3.53555	3.71215	3.89165	2.80045				3	4.018	3.75765	3.91565	3.556	3.7	3.4821	4.32	3.90545	3.54685
											3	4.34755	4.1246	4.2606	4.676	3.6459	4.45925	3.93	4.08535	3.25				3	3.9673	3.91185	3.762	3.8484	3.8746	3.8331	3.4238	3.9093	3.92045
											3	4.8146	4.0401	3.14005	4.5894	3.6705	3.891	3.60345	3.82755	4.561				3	3.69265	3.86685	3.74835	3.89135	3.9373	3.80295	4.02645	4.22405	3.94365
											3	4.15415	3.81085	3.4442	3.6912	3.9853	4.56205	3.7353	4.0003	4.4922				3	3.9067	4.01405	3.7964	3.8079	3.73665	3.7845	4.33645	4.10185	4.07705
											3	3.7231	4.1331	3.75	4.4283	4.1836	4.4365	3.51925	3.79475	3.6895				3	3.6117	3.91215	3.68815	3.82425	3.82425	3.78715	3.92175	4.0608	4.2101
											3	3.8413	4.3142	3.64005	4.3385	4.3408	4.4003	3.7316	3.95285	3.78585				3	3.91465	4.02245	3.8746	3.86945	3.6878	3.7101	3.7792	4.2006	3.9699
											3	4.2668	4.14275	3.53025	4.56425	4.51885	4.5459	3.36785	3.66945	3.7583				3	3.8927	4.1464	3.81215	3.63075	3.908	3.6531	3.8461	3.7108	3.99905
											3	4.072	4.396	3.61385	4.47355	4.5039	2.7785	3.72325	4.71275	3.44095				3	3.83355	3.8552	3.7964	3.8013	3.8448	3.4	3.699	3.6623	3.89165
											3	3.95	3.67865	3.9538	3.9812	3.4821	3.1765	3.7716	4.06355	3.22685				3	3.78565	3.6749	3.88105	3.60555	4.06725	3.4677	3.5892	3.67695	4.0361
											3	3.3133	3.2684	3.83275	3.86945	3.5419	3.1133	3.92745	3.544	2.9129				3	3.5314	3.6749	3.7845	3.7	3.6868	3.35595	3.5419	3.9045	3.99905
											3	3.99005	3.8138	3.5171	4.1887	3.5107	3.2249	3.8448	3.6773	4.41165				3	4.1949	3.54015	3.82	3.5934	3.72325	3.4238	3.60035	3.72725	4.17255
											3	3.38375	3.9806	3.4688	4.3203	3.65275	4.1824	3.65855	3.8939	4.07				3	3.77775	3.6201	3.9294	3.78055	3.86265	3.4659	3.4033	3.8762	3.8552
											3	3.77775	3.7726	3.55315	4.24855	3.32415	4.15965	3.4033	3.60625	4.3566				3	4.05645	3.7726	3.8079	3.6118	3.9925	3.5588	3.58505	3.7074	4.211
											3	4.41975	3.6531	4.1003	4.2101	3.36155	4.3382	3.63455	3.33655	4.28515				3	3.7853	3.78585	3.72325	3.60555	4.0162	3.66775	3.6674	3.5107	4.01405
											3	3.84035	3.99625	4.1003	3.9906	3.7162	4.3566	3.699	4.66155	4.1773				3	3.7094	3.8422	3.79805	3.75035	3.956	3.4731	3.53025	3.42525	3.75035
											3	4.43995	4.6317	4.02615	4.60025	4.4272	5.0855	3.65035	3.48175	3.72055				3	4.14725	3.9373	3.60175	3.7259	3.7964	3.6715	3.40035	3.5	3.50465
											3	4.5573	3.4482	3.8422	4.13675	4.80675	2.76135	3.61385	3.53025	3.67765				3	4.1875	3.8484	3.7792	3.6912	3.9319	3.33655	4.7405	3.42055	3.6878
											3	4.09755	3.6749	4.33245	4.5169	4.07985	3.03725	3.5514	3.28825	3.5089				3	4.122	3.68	4.25355	3.7125	4.0528	3.4918	3.0054	3.3264	3.82885
											3	3.7381	3.65035	3.45255	3.5107	4.20775	4.75655	3.36045	2.9398	3.5146				3	3.8413	3.8552	3.62835	3.6674	4.2003	3.5672	3.5419	3.22685	3.64175
											3	3.80855	4.0131	3.18945	3.64485	4.70105	4.1003	3.27185	4.7376	4.40455				3	4.20555	3.7901	3.7855	3.57945	4.30115	3.70305	3.5693	3.32415	3.65
											3	4.29985	3.6201	3.66775	3.9386	4.4847	4.17255	3.56545	3.434	4.29565				3	4.4408	3.80295	3.7792	3.9147	3.60625	3.609	3.5306	3.25575	3.6623
											3	4.37485	3.70305	3.191	3.86945	4.16295	3.79475	3.73665	3.3264	4.3932				3	4.00095	3.7901	3.6335	3.7832	3.78055	3.6211	3.3354	3.21755	3.7313
											3	4.34155	3.1213	4.44775	4.52135	3.06755	3.974	3.434	4.88725	3.99905				3	4.16785	3.7964	3.9579	3.7832	3.6541	3.7792	3.45615	3.2596	3.6963
												Length/μm													Width/μm
												WT	1∆PDE	2∆PDE	3∆PDE	4∆PDE	5∆PDE	6∆PDE	7∆PDE	8∆PDE					WT	1∆PDE	2∆PDE	3∆PDE	4∆PDE	5∆PDE	6∆PDE	7∆PDE	8∆PDE
											mean-1	3.92595	3.85067	3.90556	3.7719	3.72827	3.74738	3.82481	4.22361	3.77287				mean-1	3.87935	3.73443	3.8361	3.74935	3.52819	3.87019	3.59332	3.72546	3.72628
											mean-2	3.86528	3.88623	3.83615	3.91597	3.90732	3.7867	3.94695	4.1316	3.63004				mean-2	3.86743	3.67952	3.83501	3.62122	3.80167	3.81118	3.74465	3.66958	3.72236
											mean-3	4.24229	3.85498	3.83739	4.0339	3.84125	3.90352	3.80101	3.81858	3.74196				mean-3	3.90931	3.67876	3.85868	3.7121	3.73549	3.65212	3.76855	3.69023	3.79023
																									Name	mean_value	std_value
											Name	mean_value	std_value												WT	3.88537	0.0215765
											WT	4.00978	0.46036												1PDE	3.69757	0.0319263
											1PDE	3.88795	0.471631												2PDE	3.84326	0.0133627
											2PDE	3.86601	0.513518												3PDE	3.69422	0.0659085
											3PDE	3.9114	0.471052												4PDE	3.68845	0.14268
											4PDE	3.85775	0.440652												5PDE	3.91067	0.070099
											5PDE	3.85813	0.343587												6PDE	3.74395	0.0823351
											6PDE	3.82688	0.403965												7PDE	3.69509	0.0282563
											7PDE	4.0855	0.592667												8PDE	3.74629	0.0381024
											8PDE	3.71496	0.0751448
																									Statistic	Comparison	P_value	significance
											Statistic	Comparison	P_value	significance											ANOVA	1∆PDE/WT	0.101
											ANOVA	1∆PDE/WT	0.998													2∆PDE/WT	1
												2∆PDE/WT	0.996													3∆PDE/WT	0.088
												3∆PDE/WT	1													4∆PDE/WT	0.071
												4∆PDE/WT	0.943													5∆PDE/WT	1
												5∆PDE/WT	0.891													6∆PDE/WT	0.491
												6∆PDE/WT	0.995													7∆PDE/WT	0.091
												7∆PDE/WT	1													cdGmax/WT	0.522
												cdGmax/WT	0.244
																									significance: *, P <0.05. **, P <0.01. ***, P <0.001.
											significance: *, P <0.05. **, P <0.01. ***, P <0.001.

## Sheet: Fig. 2(C.D)
Fig.2C							Fig.2D
									OD750
	Name	c-di-GMP ratio(x/WT)							WT(+)		WT(-)		cdG0(+)		cdG0(-)
	WT	1.17262						Time/day	mean_value	std_value	mean_value	std_value	mean_value	std_value	mean_value	std_value
		0.920457						1	0.069	0	0.069	0	0.066	0	0.066	0
		0.910194						2	0.086	0.007	0.07967	0.00643	0.10033	0.00351	0.094	0.003
	∆cdgS	0.807323						3	0.148	0.00361	0.15033	0.00551	0.21633	0.01582	0.188	0.01058
		0.7312						4	0.32	0.01	0.34333	0.02517	0.37333	0.00577	0.29667	0.01528
		0.684261						5	0.63333	0.02082	0.65667	0.03055	0.78467	0.00503	0.48	0.01
	cdG0-0h	1.84638						6	0.79333	0.03512	0.79667	0.02517	0.95	0.02646	0.44667	0.00577
		1.43167						7	0.94	0.03606	0.97	0.02646	1.18667	0.05132	0.49	0.02
		1.25319						8	1.46333	0.03055	1.52	0.04	1.56	0.02	0.53	0.03
	cdG0-24h	0.717096						9	0.065	0	0.065	0	0.05	0	0.05	0
		0.768845						10	0.14	0.03	0.11	0.01	0.059	0.002	0.05567	0.00153
		0.818623						11	0.35	0.03	0.35	0.02	0.15	0.01	0.04733	0.00569
	cdG0-48h	0.583157						12	0.55	0.05568	0.55	0.02646	0.32333	0.02082	0.05133	0.00321
		0.513304						13	0.73333	0.10693	0.78	0.04	0.48667	0.02082	0.04767	0.00306
		0.558618						14	1.21333	0.03055	1.21	0.08888	0.79	0.04	0.043	0.00529
	cdG0-72h	0.0239013						15	1.32667	0.12858	1.45667	0.13429	1.1	0.04	0.05667	0.00493
		0.0143149						16	1.85333	0.08327	1.84	0.12	1.32667	0.03055	0.03933	0.00306
		0.00974463						17	2.28667	0.28024	2.18	0.20298	1.76	0.04	0.05667	0.01617
	cdG0-96h	0.021776						18	2.32667	0.04163	2.34667	0.18903	1.98	0.02646	0.09433	0.01069
		0.0280154						19	2.5	0.1	2.38	0.151	2.04333	0.15503	0.14167	0.01756
		0.02902						20	2.54667	0.24111	2.45333	0.10066	2.04	0.10583	0.18333	0.01528
	Name	count	mean_value	std_value
	WT	3	1	0.148643
	∆cdgS	3	0.740928	0.0621052
	cdG0-0h	3	1.51042	0.30433
	cdG0-24h	3	0.768188	0.050767
	cdG0-48h	3	0.55169	0.03544
	cdG0-72h	3	0.01599	0.00722
	cdG0-96h	3	0.02627	0.00392
	Statistic	Comparison	P_value	significance
	ANOVA	∆cdgS /WT	0.03	*
		cdG0-0h /WT	0	****
		cdG0-24h /WT	0.049	*
		cdG0-48h /WT	0.001	***
		cdG0-72h /WT	0	****
		cdG0-96h /WT	0	****
	significance: *, P <0.05. **, P <0.01. ***, P <0.001. ****, P <0.0001.

## Sheet: Fig. 2(F.G)
Fig. 2F		Panal left									Panal right								Fig. 2G
		Length /μm									Width /μm									Name	c-di-GMP ratio(x/WT)
		WT	∆cdgS	cdG0-0h	cdG0-24h	cdG0-48h	cdG0-72h	cdG0-96h			WT	∆cdgS	cdG0-0h	cdG0-24h	cdG0-48h	cdG0-72h	cdG0-96h				mean_value	std_value
	1	4.05245	2.88925	4.73975	2.95675	2.75135	3.2867	4.26175		1	3.5018	3.16805	3.78715	3.6014	2.68795	3.4907	3.5341			WT	1	0.1373
	1	4.23615	2.5412	4.9679	3.20625	3.05165	2.87445	3.65035		1	3.37345	3.27635	3.6125	3.3593	2.9732	3.5018	3.74765			cdG0	0.01599	0.00722
	1	4.76705	2.74465	4.8549	2.2522	3.1197	3.33055	3.5756		1	3.4033	3.12825	3.7316	3.3593	3.1953	3.36005	3.3838			cdG0::ydeH	5.58635	0.11536
	1	4.01405	2.46225	5.36775	2.35215	2.88875	2.7609	3.67865		1	3.6582	3.15235	3.98025	3.2962	3.25	3.21755	3.67865			cdG0::ydeHGGAAF	0.02969	0.02114
	1	4.13675	2.50425	5.0232	2.7722	3.24425	3.33055	3.75		1	3.57245	2.99725	3.6705	3.5784	2.95295	3.28025	3.2688			cdG0∆cdgR	0.02	0.0037
	1	3.75535	2.62295	4.4972	3.8833	3.4731	3.46015	2.85		1	3.4	3.20975	3.57245	3.6878	3.1816	3.36005	3.20155			∆cdgR	0.97334	0.07534
	1	3.6531	2.52205	4.53925	4.0302	2.67675	3.53025	2.70185		1	3.55315	2.9315	3.57945	3.72625	3.0451	3.2035	3.3
	1	3.7977	3.001	4.5533	3.79805	3.04015	3.8013	2.6005		1	3.25575	2.9723	3.7832	3.36785	3.0647	3.42525	3.20155
	1	3.6555	3.3867	4.59185	3.55315	2.3712	3.0104	2.804		1	3.51285	2.9315	3.7736	3.49285	2.8178	3.36825	3.3515
	1	5.63205	2.74105	5.06185	3.42965	2.5045	3.01495	3.15635		1	3.7977	3.1401	3.97555	3.0907	2.8178	3.33055	3.5514
	1	3.8762	2.961	4.70345	3.2249	2.4166	2.78655	2.8018		1	3.8552	2.961	3.89165	3.281	3.1325	3.4792	3.3015
	1	3.7832	2.51415	4.5277	3.3634	2.5739	3.00085	3.10645		1	3.9881	3.038	3.821	3.10845	3.0414	3.43295	3.1504
	1	4.5774	2.97355	4.63815	2.77895	2.34785	2.75045	3.8733		1	3.5288	3.1211	3.6459	3.3455	3.0647	3.35	3.3034
	1	4.28545	3.1298	4.245	2.9232	2.39635	2.673	3.3738		1	3.53555	3.1602	3.72055	3.3354	2.90905	3.0761	3.73265
	1	3.9906	3.24895	4.5962	3.02075	2.6	2.511	3.15635		1	3.5171	3.1019	4.0697	3.56545	2.70645	3.14005	3.4828
	1	3.8079	3.01215	4.42295	3.0907	2.45965	3.2423	3.1516		1	3.5288	2.961	3.4648	3.5306	2.86355	3.33805	3.93225
	1	4.45	3.14605	5.44885	3.0647	2.39635	3.25615	2.66315		1	3.6225	2.9635	3.6125	3.62835	3.02075	3.25155	3.5089
	1	3.43655	2.31245	5.22015	2.8443	2.4377	2.7074	2.6907		1	3.48605	3.0006	3.8138	3.62835	3.02075	3.40145	3.25575
	1	3.4731	2.33545	4.88085	2.8147	2.2594	2.70185	2.9707		1	3.5693	3.0677	3.92045	3.5784	2.7973	3.45035	3.4311
	1	3.77525	2.25645	4.6704	2.9347	2.51245	2.5676	3.17055		1	3.5018	2.7842	3.7802	3.5171	2.59855	3.25155	3.4677
	1	3.8013	2.3963	4.73205	3.4077	2.43825	2.6005	2.6201		1	3.45035	2.99725	3.6211	3.6541	2.7785	3.35	3.36785
	1	3.15355	2.8564	4.6931	3.32415	2.3265	2.4	2.9129		1	3.65035	3.03145	3.70135	3.53025	2.7785	3.55	3.40075
	1	3.3015	2.9302	4.74235	3.2573	2.4546	2.5318	2.71015		1	3.6	2.8192	3.8733	3.49465	3.02325	3.32415	3.6311
	1	4.6524	2.8897	4.6349	3.60555	2.2411	2.4135	2.81515		1	3.80035	2.961	3.67965	3.60555	2.89005	3.3049	3.6335
	1	4.70955	2.57855	3.8347	3.91695	2.8412	3.20975	2.8302		1	3.55565	3.03145	4.0361	3.347	2.706	3.4442	3.467
	1	4.2688	2.5747	4.2406	3.3738	2.8714	3.8079	2.59855		1	3.762	2.9956	4.046	3.463	2.857	3.699	3.56405
	1	4.29215	2.1144	3.67965	3.31435	2.65045	2.9517	3.15315		1	3.6912	3.31555	3.7125	3.46155	3.09275	3.4125	3.3106
	1	3.8344	2.71555	3.74765	3.0696	2.9538	2.4135	3.37085		1	3.57945	3.0677	3.60625	3.60175	3.11005	3.4033	3.3121
	1	3.97145	2.50425	4.45535	3.19765	2.6856	2.571	2.4166		1	3.46155	3.08225	3.50035	3.639	3.08585	3.0594	3.3541
	1	3.5419	2.8271	4.17435	2.89355	2.804	2.61965	2.61775		1	3.55845	2.99725	3.67695	3.37345	3.1325	3.00085	3.57945
	1	3.81085	2.78955	3.7802	2.82845	2.75365	2.69675	2.90905		1	3.6366	3.1139	3.4828	3.55105	3.00165	3.25575	3.9131
	1	4.0056	2.75685	4	3.18945	2.9971	2.64765	3.1197		1	3.4731	3.0204	3.5609	3.3956	3.0647	3.4125	3.86265
	1	3.759	3.0006	3.95125	2.82575	2.5739	2.80445	2.96185		1	3.5588	3.0006	3.75	3.4077	2.9753	3.182	3.6118
	1	3.89645	2.47585	4.10185	3.20665	2.506	2.86355	2.7973		1	3.54295	3.1139	3.609	3.2469	3.1305	3.25575	3.53555
	1	4.3649	2.26525	4.42295	2.673	2.75365	3.86005	2.99665		1	3.4442	3.1043	3.57105	3.2962	3.2004	3.7792	3.6674
	1	3.79805	3.01215	4.033	2.8714	2.66695	3.83275	3.25		1	3.7716	3.038	3.60695	3.5288	3.15315	3.32415	3.6715
	1	3.8733	2.83325	3.9699	2.81605	2.52685	3.53025	2.9206		1	3.5306	2.89095	3.7832	3.42345	2.97405	3.42055	3.68
	1	4.1503	2.73695	4.11645	4.1	2.5387	3.77525	3.39705		1	3.5514	3.0429	3.88975	3.27565	3.1325	3.7964	3.8578
	1	4.10185	2.67685	4.81065	2.6101	2.61775	3.01495	3.21015		1	3.25575	3.0171	3.82885	3.2423	3.15355	3.2315	4.1488
	1	4.8169	2.91665	3.6311	2.4622	2.5812	2.72855	2.81515		1	3.53555	3.0105	3.82885	3.42055	2.7518	3.49285	3.6211
	1	4.5398	2.5412	3.6555	3.3354	2.4192	2.6249	2.62395		1	3.49355	3.1401	3.6939	3.18	2.7681	3.2423	3.6335
	1	4.2793	2.64325	4.10365	3.4821	2.43825	2.8324	2.92615		1	3.5784	3.31255	3.4059	3.2573	2.96015	3.2423	3.69085
	1	3.6582	3.1019	3.9051	3.64005	2.59855	2.804	2.9206		1	3.5107	3.1043	3.7202	3.4482	3.1293	3.16625	3.19455
	1	4.28545	3.0437	4.05615	3.59025	2.36905	3.00415	3.84255		1	3.3136	3.17865	3.8707	3.50465	3.18945	3.38895	3.7583
	1	4.1863	3.1298	4.1764	2.90045	2.7226	2.7973	3.23305		1	3.3801	3.0903	3.64725	3.65135	3.19765	3.2962	3.5934
	1	4.2006	3.2163	4.1049	2.8	2.92105	3.4677	3.191		1	3.3185	3.24515	3.8849	3.55	3.32415	3.26535	3.7726
	1	4.2323	2.75235	4.2438	2.95675	2.70415	3.60865	3.273		1	3.37345	3.1724	4.1464	3.5057	3.00665	3.25615	4.0106
	2	4.98045	3.1083	4.23145	2.9517	2.294	3.00375	3.0451		2	3.4677	3.07095	3.9806	3.65035	2.98075	3.25345	3.8513
	2	5.02495	2.48285	4.07065	2.85175	2.35055	2.65755	3.4731		2	3.8118	2.94205	3.6007	3.4	3.0418	3.1599	4.0746
	2	4.16805	2.9302	4.56945	2.9504	2.5942	2.9504	3.13845		2	3.54295	2.9353	3.67695	3.3015	2.977	3.35335	3.57945
	2	4.5014	3.1043	3.80035	3.3034	2.77355	2.85395	3.86005		2	3.54295	2.8897	3.70845	3.5032	2.9069	3.4132	3.8849
	2	4.3778	3.38375	3.5588	3.35595	2.6833	3.0907	3.57525		2	3.639	2.89055	3.8082	3.4132	2.81825	3.5784	3.57525
	2	3.7593	3.37015	5.009	3.2004	2.43825	2.7722	3.20155		2	3.699	3.01215	3.8082	3.55035	2.6856	3.1753	3.8578
	2	5.324	3.2302	5.3689	3	2.63865	2.96015	3.8891		2	3.7593	2.9505	4.1246	3.3515	2.9971	3.386	3.72055
	2	4.2086	3.17475	5.7866	3.35	2.7785	3.02035	3.2867		2	3.6878	3.08225	4.01995	3.4	3.02075	3.1468	3.6749
	2	3.91695	3.0339	4.05245	3.15	3.10885	2.804	3.1213		2	3.7074	2.9956	3.49355	3.55035	3.3324	3.4077	3.9702
	2	4.11005	3.26115	3.73665	3.9598	2.45205	2.6401	3.48175		2	3.3871	3.1083	3.5693	3.50035	2.84605	3.4077	4.1464
	2	5.5971	3.2775	3.4482	4.11645	2.32435	2.55	3.2867		2	3.7663	2.99725	3.8422	3.53625	2.92615	3.07	3.7165
	2	3.88235	3.3193	3.5934	4.0361	2.5632	2.6163	3.7726		2	3.51285	2.8897	3.89165	3.42965	3.0083	3.0414	3.9815
	2	4.22405	3.1413	3.6841	3.7165	2.21415	2.81825	3.6211		2	3.70305	3.1841	3.90545	3.40075	2.88875	3.2423	4.06355
	2	4.14365	2.99725	3.9906	3.74835	2.5045	2.7313	4.11095		2	3.60865	3.279	4.02615	3.60695	2.88485	3.19885	4.2714
	2	3.6125	2.7192	3.9812	3.434	2.5739	3.3989	4.38465		2	3.6623	3.0661	3.74765	3.32415	2.97405	3.10845	4.03115
	2	4.75025	3.0758	4.0872	3.39705	2.52685	3.5032	3.2035		2	3.55	3.038	3.7593	3.35895	2.7731	3.65135	3.37085
	2	4.9092	3.29075	4.25265	3.28825	2.8178	3.30945	2.88445		2	3.4033	3.0661	3.908	3.57245	2.75365	3.6031	3.6201
	2	4.60975	2.32585	4.5011	3.09235	3.639	2.9504	2.96015		2	3.45145	2.85465	3.8013	3.57105	3.27565	3.65855	3.76065
	2	4.55025	2.60775	4.7542	3.4311	3.02035	2.9652	2.8018		2	3.6014	2.92515	3.8503	3.5018	2.98875	3.4092	3.57805
	2	4.0028	2.3823	3.9812	3.50035	2.65705	2.51245	2.93		2	3.7054	2.9635	3.8552	3.4713	3.1468	3.2596	3.47025
	2	4.65025	2.654	4.03765	3.1145	2.7973	2.3345	2.63485		2	3.8513	2.97355	4.25	3.50035	2.8324	3.39485	3.6749
	2	3.753	3.1111	4.3526	3.25575	2.7577	2.36905	2.82		2	3.55	3.05105	4.0577	3.58505	3.03725	3.1484	3.8013
	2	3.71215	2.9673	5.81745	3.4311	3.0992	2.491	3.0537		2	3.51285	2.9315	3.9655	3.821	3.1149	3.4713	3.54685
	2	4.65965	2.31835	4.9732	3.11205	2.53475	2.5812	3.20155		2	3.6555	3.0171	3.8471	3.75365	3.18475	3.2315	4.0215
	2	4.5136	2.5265	5.1655	3.18275	3.35595	2.62345	3.1213		2	3.762	3.0915	3.8082	3.75035	3.0418	3.41795	3.87105
	2	4.11095	2.7137	3.4355	3.39485	2.79015	3.9702	3.49855		2	3.65135	2.9179	3.9856	3.67695	2.9954	3.71215	3.86945
	2	4.80235	2.60155	3.6225	3.42965	2.7409	3.76565	3.8138		2	3.70035	2.9656	3.82755	3.67965	3.0108	3.699	3.89005
	2	5.1061	2.47885	3.762	3.99655	2.48395	3.4077	3.20155		2	3.8082	3.02735	4.01155	3.57245	2.9954	3.8939	4.35575
	2	5.20385	2.73195	3.7822	4.0734	2.6101	3.23805	3.1851		2	3.70845	3.03025	3.9195	3.28975	3.1004	3.8939	3.7845
	2	4.25	2.39735	4.14035	3.82885	2.63155	2.91205	2.9774		2	3.55985	2.92515	3.7643	3.4677	2.75	3.5171	3.7259
	2	4.4142	2.4318	3.8833	3.86165	2.65755	3.07	2.5807		2	3.4792	3.0661	3.69085	3.7125	3.04795	3.70205	3.9906
	2	4.0872	2.32585	4.3909	3.081	2.5495	3.21285	2.82		2	3.8707	3.0006	3.99625	3.6459	3.1185	3.76365	3.7101
	2	4.0503	2.36135	4.54865	3.07775	2.5831	3.0992	2.9364		2	3.70035	3.03145	3.7901	3.53625	3.1185	3.89165	3.7583
	2	3.4731	2.4678	4.65965	2.9398	2.6163	3.4785	4.10185		2	3.83275	3.1724	3.74435	3.4713	2.9347	3.5756	4.066
	2	3.1145	3.00555	4.9649	3.0104	2.587	2.9732	4.93585		2	3.463	2.83325	4.04755	3.50035	3.04055	3.40035	4.62275
	2	3.40145	3.07095	5.41135	3.2596	2.76135	2.6744	3.65035		2	3.55	2.78955	3.8461	3.4384	3.1468	3.13845	3.7202
	2	5.2538	2.40565	3.9131	3.1241	2.6249	2.5539	3.0647		2	3.753	3.0339	3.35595	3.5018	3.00705	3.3106	3.60555
	2	4.5011	2.80195	3.74235	2.86925	2.76585	2.55	3.1213		2	3.75035	2.9034	3.89165	3.4713	2.79865	3.1325	3.64005
	2	2.9155	2.8192	3.9856	3.8539	2.6163	2.6163	3.11125		2	3.4677	2.7712	3.72325	3.74835	3.081	3.37675	3.99905
	2	3.02035	2.50425	3.8581	3.46555	2.5105	2.7785	4.245		2	3.6125	2.9956	3.95285	3.64175	2.9707	3.5341	4.2933
	2	4.55245	2.40045	3.8461	3.3941	2.65375	2.55	4.02615		2	3.65035	2.8564	3.81215	3.64175	2.9732	3.3541	4.2264
	2	4.5136	2.33545	3.72625	3.73265	2.6519	2.75045	3.8552		2	3.5057	2.89055	3.76565	3.609	2.89915	3.4471	4.42295
	2	3.9702	2.67825	3.48605	3.5018	2.7577	3.2249	4.43425		2	3.5057	2.89055	3.6912	3.50035	2.86925	3.42125	4.34165
	2	4.25	2.212	3.9115	2.5831	3.022	2.93	3.4785		2	3.5784	2.98065	3.65135	3.2222	2.85045	3.54155	3.908
	2	4.5025	2.3508	3.82655	2.61725	3.04795	3.1004	3.2039		2	3.60035	2.92045	3.82655	3.2222	2.68795	3.42525	3.4731
	2	4.46375	3.2623	4.0031	2.72445	2.81115	2.9069	2.7281		2	3.75135	3.05755	3.8396	3.36045	3.20155	3.43	3.5777
	2	3.41795	2.11555	4.0749	2.5812	2.8018	3.07	2.5812		2	3.8161	3.0417	3.88235	3.21755	3.30605	3.39005	3.56545
	2	3.51285	2.3692	4.6114	2.68795	2.8218	3.31095	2.92745		2	3.7663	3.08225	3.74835	3.60695	3.1694	3.31435	3.8552
	2	4.3566	2.22485	4.29535	2.687	3.03355	3.1241	2.9155		2	3.6912	2.96435	3.9623	3.64315	3.0907	3.56405	3.9259
	2	4.0792	2.01945	4.42295	4.10185	3.10645	3.1516	3.02655		2	3.60035	3.01215	3.9815	3.65	3.2688	3.36785	3.699
	3	3.6773	3.2877	4.16775	3.50035	2.65045	2.6005	3.0104		3	3.55985	2.99435	3.6674	3.46555	3.1	2.7409	3.82425
	3	3.72625	3.5187	3.8079	3.60625	2.20905	2.3436	2.8814		3	3.6773	3.13655	3.50035	3.3634	3.05165	2.857	3.19455
	3	3.49285	3.34315	3.79475	3.60625	1.82485	2.35055	2.4602		3	3.73665	3.2877	3.8448	3.39705	3.07	2.96015	3.1623
	3	3.23805	3.19615	3.54685	3.96045	3.182	2.2411	2.84255		3	3.7964	3.1677	4.06725	3.67965	3.281	3.23305	3.34255
	3	3.59235	3.1191	3.86005	3.45145	2.48245	2.4413	2.35055		3	3.7977	3.1559	3.96895	3.6459	3.14005	3.04015	3.11005
	3	4.11945	3.34315	3.6688	2.84255	1.89275	2.28035	2.3754		3	3.73365	2.96225	3.956	3.50035	3.083	3.1757	3.17055
	3	4.51775	3.40205	4.92445	2.96985	2.02235	2.18	2.7203		3	3.7663	3.15905	3.9427	3.64175	3.07	2.7459	3.3838
	3	4.34165	3.26535	4.74605	3.15635	1.97295	2.6401	2.5807		3	3.74065	3.1559	3.75	3.4677	2.9707	2.82	3.467
	3	4.6133	2.88925	4.2323	3.6459	2.7663	3.4384	2.97025		3	3.9259	3.13655	3.60175	3.4677	3.16425	3.4442	3.25
	3	4.0497	2.90255	4.33415	3.6878	2.9155	2.8814	3.82755		3	3.46445	3.19345	3.6582	3.36785	3.2249	3.57	3.9093
	3	3.5756	2.87545	3.9	3.74835	2.3087	3.3838	3.54685		3	3.4077	3.29865	3.80035	3.42965	3.0647	3.34255	3.7259
	3	3.7165	2.9656	3.97555	2.9	2.07185	3.1145	3.73265		3	3.60035	3.15395	3.821	3.50035	2.99205	3.36785	4.1488
	3	3.8939	2.74285	3.74835	2.96985	3.64965	2.34305	3.6201		3	3.45255	3.1476	3.9045	3.46555	2.9841	2.8814	4.3829
	3	4.4003	2.90595	4.21725	2.9347	2.5244	2.1219	3.63595		3	3.5514	3.19345	3.9045	3.39485	3.0104	3.14005	3.9446
	3	4.63275	3.1993	4.1575	2.83195	2.4627	2.48245	3.628		3	3.6125	3.08225	3.8552	3.4311	3.0647	3.1906	3.52455
	3	4.1872	3.0105	4.79425	2.7951	2.4627	2.44385	3.6841		3	3.6773	3.3047	4.02525	3.46555	3.2191	3.1133	3.86005
	3	4.01995	2.85985	4.36835	2.9069	2.6077	3.7313	3.49605		3	3.77125	3.27635	4.01995	3.42965	3.1145	3.32865	4.114
	3	4.0302	2.9656	3.95505	3.1145	2.71155	2.4698	3.463		3	3.4713	3.32115	3.7583	3.5089	2.92105	3.03725	3.9424
	3	3.9538	3.0109	3.5892	2.9129	2.6926	3.13845	4.636		3	3.60035	3.1433	3.7643	3.55315	3.2311	2.9415	4.57085
	3	3.6555	3.1429	4.5853	2.9069	2.68	2.8218	3.96295		3	3.2638	3.12225	3.93575	3.3738	3.15315	2.95295	3.76465
	3	3.4132	2.8529	4.5533	2.9908	2.66835	2.48695	3.35595		3	3.4558	3.2543	3.96295	3.5419	3.3526	3.0451	4.02245
	3	3.55	2.9488	4.1331	3.00705	2.61965	2.64195	2.96815		3	3.45035	3.19655	3.6335	3.6125	3.4482	3.10885	3.6749
	3	5.4231	3.3867	4.05125	3.04795	2.91205	2.35055	2.7785		3	3.4132	3.16535	3.70305	3.64315	3.31095	2.8412	3.5089
	3	4.1231	3.40205	4.24265	3.04795	2.8987	2.5715	3.21015		3	3.347	3.06	3.821	3.45145	3.42055	3.0418	4.11005
	3	4.0872	3.13815	4.6931	2.5544	3.10485	2.62775	3.26075		3	3.1468	2.98565	3.6878	3.4713	3.347	3.0463	4.16175
	3	4.3064	3.19305	5.3416	2.86575	3.0319	2.6462	3.3871		3	3.544	3.03025	3.69085	3.64175	3.56545	3.1197	3.9147
	3	4.5354	3.022	4.83035	2.864	2.612	2.5715	3.86945		3	3.49285	2.8055	3.83045	3.50035	3.2315	3.0635	3.86845
	3	3.82395	3.0109	4.87085	2.76585	1.90265	2.52835	3.6912		3	3.37715	3.0339	3.59235	3.3738	3.21405	2.90905	3.9702
	3	4.16775	2.0651	4.93585	2.9517	2.05245	2.3049	3.07		3	3.02075	3.1872	3.94365	3.47635	3.2596	3.0004	3.43
	3	3.61005	2.03295	4.0302	2.83195	2.1006	2.48245	2.8853		3	3.2596	3.13815	3.3738	3.54685	3.3015	3.05165	3.6912
	3	3.15675	3.67915	4.0361	2.9	2.508	2.5831	2.804		3	3.24425	3.24515	3.6125	3.3941	3.21405	2.97405	3.82395
	3	3.1325	3.3346	4.66155	4.0028	2.17085	2.4331	3.1484		3	3.72625	3.43295	3.9601	3.53835	3.32415	3.0992	3.8161
	3	3.0907	3.4503	4.43425	3.82425	3.25155	2.4254	2.92615		3	3.9459	3.20585	3.4918	3.36045	3.55035	3.0594	3.92745
	3	4.56755	2.12905	5.3021	4.14035	3.10365	2.4026	3.1341		3	3.6841	3.1559	3.8161	3.57525	3.45325	3.00085	3.9661
	3	4.4102	3.4427	5.01425	3.7845	3.10365	3.00665	3.29015		3	3.57245	3.35985	3.81085	3.42965	3.5032	3.0104	3.7583
	3	3.8659	2.20635	5.3369	3.35895	2.413	3.35335	3.0414		3	3.4677	2.9656	3.50465	3.64175	3.3185	3.3015	3.53555
	3	3.61695	2.47485	4.7731	2.89915	2.15525	2.6043	2.82845		3	3.57245	2.83195	3.67695	3.67765	3.20975	3.1599	3.5228
	3	3.8118	2.4303	4.5763	3.081	2.1095	2.75	2.9517		3	3.66675	3.2394	3.9538	3.8539	3.20975	3.0504	3.48605
	3	4.16475	2.3087	4.92975	3.39705	2.20905	2.8714	2.92745		3	3.7054	3.3077	3.92045	3.74835	3.182	3.11005	3.74835
	3	4.46345	2.3776	4.50445	4.17045	2.96815	2.4683	2.9347		3	3.7832	3.1111	3.5057	3.64725	2.63485	2.91075	3.5693
	3	4.3235	2.37395	4.40455	3.9812	3.02325	2.491	4.1003		3	3.821	3.2302	3.75535	3.65035	3.1504	3.083	4
	3	5.02495	2.46225	4.3832	4.01125	2.48245	2.3537	3.70135		3	3.66675	3.0999	3.6674	3.82655	2.89005	3.0414	4.1512
	3	3.0594	2.56165	4.71275	3.93225	2.18	2.86225	3.65135		3	3.42235	2.8271	3.7363	3.8471	2.8714	3.0992	4.2027
	3	2.97195	2.668	4.47215	2.88485	2.28965	2.9517	3.4558		3	3.50465	3.1139	3.6225	3.7162	2.7459	3.0504	4.2027
	3	3.9427	3.0547	4.23145	2.61775	2.38535	2.76135	3.21405		3	3.61385	3.14645	3.5805	3.40145	2.97025	3.1599	3.91565
	3	3.9538	2.8841	4.2086	2.89005	2.70415	2.4187	3.5057		3	3.70205	3.17435	3.7832	3.4659	3.0806	3.21405	4.16085
	3	4.40115	2.78955	4.6717	3.00165	2.4005	2.491	3.8013		3	3.65275	3.06325	3.6878	3.4238	3.06105	3.2249	4.3026
	3	3.05	3.07415	4.58395	2.6077	2.4965	2.68795	4.16925		3	3.4442	3.24895	3.6555	3.3871	3.11005	3.39485	4.52245
	3	3.4442	2.7451	5.0284	2.95845	2.45205	2.65755	3.0083		3	3.6749	3.13815	3.6125	3.43	3.17055	3.23885	3.33655
	3	-	2.7882	4.84175	3.6939	2.7189	2.81115	2.47385		3	-	3.20975	3.9051	3.58505	3.10645	3.3136	2.864
	3	-	2.73015	3.8161	3.5146	2.66695	2.9707	2.79865		3	-	3.2589	3.4731	3.46555	3.02075	3.3136	3.2423
	3	-	2.71235	4.134	3.8503	2.5942	3.3634	2.80225		3	-	2.99065	3.7736	3.48175	2.97405	3.51745	3.18
		WT	∆cdgS	cdG0-0h	cdG0-24h	cdG0-48h	cdG0-72h	cdG0-96h			WT	∆cdgS	cdG0-0h	cdG0-24h	cdG0-48h	cdG0-72h	cdG0-96h
	mean-1	4.05621	2.75713	4.41592	3.14772	2.64845	3.00021	3.07278		mean-1	3.54341	3.06301	3.74342	3.44967	2.99381	3.34608	3.54531
	mean-2	4.26532	2.7376	4.22218	3.31615	2.7147	2.93855	3.3456		mean-2	3.6383	2.98732	3.84029	3.51665	2.99741	3.41972	3.86284
	mean-3	3.93728	2.92746	4.41473	3.2208	2.53878	2.63742	3.27542		mean-3	3.57114	3.14587	3.76204	3.52702	3.16351	3.08763	3.79784
	Name	count	mean_value	std_value							Name	count	mean_value	std_value
	WT	3	4.0863	0.16607							WT	3	3.5843	0.04879
	∆cdgS	3	2.8074	0.10444							∆cdgS	3	3.0654	0.0793
	cdG0-0h	3	4.3509	0.11151							cdG0-0h	3	3.7819	0.0514
	cdG0-24h	3	3.2282	0.08446							cdG0-24h	3	3.4978	0.04199
	cdG0-48h	3	2.634	0.08885							cdG0-48h	3	3.0516	0.09695
	cdG0-72h	3	2.8587	0.19412							cdG0-72h	3	3.2845	0.17441
	cdG0-96h	3	3.2313	0.14167							cdG0-96h	3	3.7353	0.16774
	Statistic	Comparison	P_value	significance							Statistic	Comparison	P_value	significance
	ANOVA	∆cdgS /WT	0	***							ANOVA	∆cdgS /WT	0	***
		cdG0-0h /WT	0.457									cdG0-0h /WT	0.063
		cdG0-24h /WT	0	***								cdG0-24h /WT	0.392
		cdG0-48h /WT	0	***								cdG0-48h /WT	0	***
		cdG0-72h /WT	0	***								cdG0-72h /WT	0.005	***
		cdG0-96h /WT	0	***								cdG0-96h /WT	0.145
	significance: *, P <0.05. **, P <0.01. ***, P <0.001.										significance: *, P <0.05. **, P <0.01. ***, P <0.001.

## Sheet: Fig. 3A
Fig. 3A	Panal up		Length /μm															Panal down		Width /μm
			WT	∆cdgS	2∆DGC	3∆DGC	4∆DGC	5∆DGC	7∆DGC	8∆DGC	9∆DGC	10∆DGC	11∆DGC	12∆DGC	13∆DGC					WT	∆cdgS	2∆DGC	3∆DGC	4∆DGC	5∆DGC	7∆DGC	8∆DGC	9∆DGC	10∆DGC	11∆DGC	12∆DGC	13∆DGC
		1	4.31655	3.8228	2.9753	2.4668	3.273	3.15315	1.98495	3.06755	2.4042	2.8987	2.26715	3.273	4.478				1	3.7792	2.735	2.8302	3.25	2.8302	3.0414	2.7722	2.6101	2.9111	2.96185	2.9069	2.84605	3.6841
		1	4.19075	3.1336	2.136	2.87445	2.91245	2.7731	1.71025	2.94365	2.5756	3.07325	2.1639	3.54155	4.14305				1	3.86265	2.6547	2.7731	3.3049	2.91245	2.90905	2.5807	2.81515	2.86415	2.7973	3	2.63155	3.5107
		1	2.86355	3.4868	2.0081	3.21405	3.00165	4.47355	1.94745	2.4668	2.5661	3.4821	2.1401	3.0104	3.7593				1	3.6007	2.5485	2.804	3.11005	2.8714	3.40145	2.85045	3.00415	2.86335	2.72945	2.81115	2.8853	3.5693
		1	2.90905	3.6528	1.95	3.1516	2.61775	4.03115	2.0555	2.83065	3.3106	3.3204	2.25	2.64765	4.83865				1	3.6582	2.7717	2.8412	3.1516	2.8218	3.4677	2.9449	2.87835	2.72165	2.94365	2.88445	2.9517	3.6674
		1	5.1887	3.1726	2.2299	3.2688	2.81825	4.55	2.08625	2.68	2.14725	3.20975	3.55315	3.0594	5.1788				1	3.4918	2.8321	3.0083	3.20625	2.8412	3.28975	2.6163	2.6249	2.77505	3.0414	2.9069	2.76585	3.74065
		1	3.81085	3.0329	3.26955	3.25575	2.9069	2.9732	1.87685	2.83065	2.09275	3.15	3.75	2.8853	4.91935				1	3.95125	2.6295	2.7354	3.20665	2.8412	3.1953	2.72445	2.62775	2.72165	3.1257	2.79015	2.77895	3.8013
		1	4.0651	3.1067	1.978	3.4077	2.804	2.70415	2.26715	2.5461	2.32905	3.30605	2.56125	2.86095	4.1246				1	4.02245	2.8043	2.5298	3.26535	2.7189	3.18475	2.6249	2.7577	2.8298	2.9039	2.83065	2.86095	3.4132
		1	4.3385	3.3232	1.8848	3.5784	2.6833	2.897	2.06155	2.61965	2.36785	2.75725	2.33075	2.86575	3.7125				1	3.71215	2.803	2.5739	3.228	2.72945	3.2776	2.65755	2.6613	3.12545	2.81605	2.77355	2.9155	3.57945
		1	4.41955	3.7203	2.95465	2.7731	2.95295	2.86925	3.0537	2.5632	2.47525	2.56225	2.7203	2.8714	3.46445				1	3.8347	2.7267	2.86925	2.99665	2.8412	3.4077	2.7577	2.6401	2.81325	2.9026	2.9538	3.02035	3.5735
		1	4.2714	3.07	3.0451	2.6926	3.2249	4.01155	2.97025	2.4377	2.5894	2.5812	2.8018	3.20625	3.4442				1	3.74835	2.4705	2.44385	2.8218	2.7354	3.26955	2.83195	2.48845	2.5894	3.0319	2.83065	3.0647	3.53025
		1	4.70875	3.573	2.3601	3.52455	3.3444	2.9954	2.32435	3.10885	2.92255	2.78655	3.10645	3.36825	4.05215				1	3.67965	2.7717	2.5812	3.09555	2.8302	2.9841	2.9411	2.7951	2.7926	2.9347	2.92615	2.86575	3.463
		1	3.65	2.37	2.22035	3.3838	3.4558	3.1816	3.463	2.1095	2.6446	2.5387	3.24425	3.2745	3.6118				1	3.86165	3.0336	2.81515	3.1213	2.857	3.02695	3.1953	2.37065	2.6672	3.00165	3.3019	3.01495	3.50035
		1	3.7832	2.1336	3.69085	3.74065	3.6201	2.61775	2.294	2.09405	2.70035	2.5544	2.2147	3.72725	3.92175				1	4.0028	3.2232	2.83195	3.33055	2.72945	3.15315	2.85045	2.59855	2.62775	2.93	2.9296	2.81115	3.592
		1	4.62275	3.0796	3.02325	3.0104	2.66695	2.8218	2.02485	1.78885	3.10835	2.90045	2.2147	3.4677	4.0327				1	3.86165	3.0234	3.1504	3.18905	2.6912	3.1325	2.7577	2.5739	2.72085	2.7189	2.88485	2.81115	3.4785
		1	4.14395	3.5783	3.39005	2.9398	2.67675	2.5554	2.65705	2.22035	2.64715	2.7722	2.2327	3.0992	4.26175				1	3.73265	3.0385	3.3812	3.15635	2.8018	3.25	2.7577	2.6077	2.69785	2.71015	2.7785	2.68	3.4821
		1	3.85875	2.8536	2.9774	2.9707	3.16425	2.7354	2.61965	3.1341	2.87655	2.6401	2.2209	3.35035	3.98495				1	3.60035	3.1001	3.23305	3.11205	2.6926	3.0647	2.7281	2.7879	2.9294	3.03725	2.804	2.65755	3.7
		1	3.52455	2.6347	3.28975	2.9347	3.1757	2.89005	1.7241	3.1757	3.334	2.2299	2.4703	3.5018	4.43				1	3.8849	2.8776	3.33015	3.0414	2.55195	2.77355	2.62395	2.59325	2.69785	3.18	2.9954	2.977	3.9424
		1	4.44325	3.3488	3.25575	2.66315	3.00165	2.08385	1.7614	3.7736	3.27005	2.587	2.38535	3.43295	4.3966				1	3.87105	2.8345	3.081	3.09235	2.7785	2.89005	2.42745	2.7879	2.4088	2.9415	3.05285	2.9026	3.64005
		1	4.85925	3.1234	2.8814	3.98245	3.4731	2.30705	2.8018	3.10645	3.25575	2.76585	2.48245	2.8147	4.8104				1	3.65035	2.9298	3.34255	3.4677	2.7785	2.72945	2.7189	2.81515	2.6672	2.9954	2.9954	3.26265	3.74735
		1	3.6878	3.0204	3.44095	2.7203	2.9415	2.3754	2.1783	2.8714	3.3106	2.4602	2.4622	2.783	4.64245				1	3.6459	3.0204	2.9774	2.98205	2.7459	2.75365	2.804	3.0104	2.49675	2.84695	2.90905	2.92615	3.51925
		1	3.18275	2.5741	3.53625	2.83065	2.7189	2.28255	2.5239	2.6101	2.7606	2.32595	2.12425	3.49465	4.55				1	3.86165	2.9716	2.72445	3.18	2.70415	2.77355	2.70415	2.76135	2.7412	2.93	2.9296	3.05165	3.8161
		1	4.2012	3.0204	3.0054	3.82755	3.6335	2.3754	2.1272	2.6101	2.93695	2.6101	2.3049	4.06725	4.17435				1	3.75035	3.1332	2.9069	3.21755	3.21755	2.977	2.62395	2.68	2.78545	2.95675	2.77715	2.81515	3.7165
		1	4.1548	3.6907	2.5831	2.9398	3.52455	2.39425	2.23885	3.45145	3.1347	2.66175	3.273	2.88615	4.06725				1	3.592	2.8265	3.0537	2.9774	3.1906	2.95845	2.89005	2.9129	2.50295	3.0104	3.0083	2.8987	3.5735
		1	4.5607	2.5366	2.06155	2.9774	2.7879	2.4187	2.3265	2.9129	2.98875	2.6005	3.11205	2.7681	4.1319				1	3.6878	2.77	2.9774	2.87445	3.3838	2.97405	2.7973	2.81115	2.5971	2.95	3.0004	2.94705	3.7165
		1	3.99905	2.328	2.12605	2.76585	2.8714	2.48245	2.45965	3.11205	2.32235	2.75	3.2039	4.2202	3.7696				1	3.7583	2.77	3.31435	2.9732	3.33055	2.8218	2.81825	2.9	2.8306	2.9538	2.73905	2.63155	3.49285
		1	4.3503	3.728	2.81115	2.72445	3.5	3.75665	2.52685	3.39705	2.22855	2.6519	3.1321	3.8539	3.6715				1	3.57945	2.8457	3.02075	2.83195	2.83065	3.10885	2.81825	3.081	2.87965	2.804	3.228	2.8231	3.53305
		1	4.5607	3.6101	3.03725	3.04055	3.35595	2.6627	2.45965	3.434	2.4088	2.55	2.88615	3.6705	4.00655				1	3.6173	3.0446	3.03725	2.9347	2.9954	2.92615	2.7281	2.9398	2.97085	3.1004	2.9833	2.77715	3.4442
		1	4.45475	4.0993	2.9954	3.1185	3.04015	2.4546	2.2594	2.76585	2.36505	2.66175	2.9026	4.03885	3.6225				1	3.53835	2.7209	2.9954	3.0154	2.90045	2.9841	2.8399	2.9398	3.1176	3.25155	3.0992	2.6744	3.5164
		1	4.2193	3.3428	2.89005	3.1241	2.8814	2.32595	2.37695	3.25575	2.97085	2.3585	3.1197	3.4889	3.4482				1	3.57105	2.9449	2.59325	3.16265	2.9908	2.8231	2.95465	2.804	2.6404	2.9	3.083	2.98075	3.53305
		1	3.821	3.2791	2.08085	3.1145	3.1851	2.4622	1.727	3.4677	2.50295	2.55195	2.80715	3.6225	3.6459				1	3.74835	2.9391	3.0104	3.11005	2.804	2.90905	2.5539	2.83635	2.68795	3.0647	3.0004	3.08585	3.4677
		1	4.2793	4.0441	2.3717	2.56125	3.1145	2.90905	1.73925	3.39705	2.46805	2.502	2.5005	2.5461	3.6912				1	3.57105	3.1642	3.0104	2.8814	2.76585	2.88485	2.48845	2.87445	2.9073	3.00375	3.05165	3.0549	3.6225
		1	4.03115	3.0838	3.1016	2.28035	3.44095	2.9296	2.7681	3.592	2.36505	2.45205	2.85045	2.804	4.0056				1	3.9284	2.7466	3.34255	3.04015	3.0806	3.02075	2.70415	2.9026	2.87965	2.82845	3.1016	2.7857	3.5588
		1	3.93	2.9736	3.9093	3.2596	3.48175	3.19765	1.64925	3.7832	2.5391	2.4505	2.9069	3.22375	3.89485				1	3.80295	2.7204	3.5387	2.9129	2.97025	2.88875	2.82575	2.9774	2.6082	2.75725	2.977	3.1016	3.73665
		1	3.6555	2.9736	3.70475	3.7901	2.4233	3.40035	2.12895	3.39485	2.98575	2.5544	2.977	3.0635	4.52385				1	3.82	2.92	3.44745	3.05165	2.53475	2.79865	2.75545	2.9026	2.81325	2.7951	2.9841	2.99665	3.6868
		1	3.6623	2.97	3.4821	3.44095	2.39425	2.75135	2.66175	2.96015	3.37445	2.76135	3.03355	3.7832	4.6524				1	3.9655	2.8216	3.2423	3.10645	2.48245	3.06755	2.5812	2.9954	2.68215	2.91245	3.0907	2.9296	3.6841
		1	3.82885	3.2733	1.95255	2.8018	3.3871	2.7212	2.25885	3.45325	3.76315	2.7722	2.72945	3.85875	4.8231				1	3.7583	3.0834	3.1599	2.8018	2.804	3.1623	2.8218	2.857	2.7926	2.8377	3.22685	2.977	3.5892
		1	3.70305	3.6032	2.10535	2.7879	2.66695	2.5773	2.2051	3.1133	3.3856	2.22035	2.864	3.6912	3.9925				1	3.6125	2.79	3.10365	2.8714	2.84695	3.06755	2.80715	2.977	2.73715	2.658	3.07	3.1305	3.79475
		1	4.56425	2.8961	2.45205	2.9971	2.3436	2.658	1.90065	2.65045	3.0542	2.6019	3.45145	3.1765	4.0162				1	3.82885	2.8894	3.1016	2.6401	2.95845	3.1321	2.80715	2.81515	2.70775	2.68795	3.15355	3.10885	3.5419
		1	3.9699	3.0623	2.62345	2.88875	2.5303	2.84605	2.3548	2.63155	3.589	2.508	3.20625	2.93	4.05215				1	3.7125	2.6049	3.1145	2.86355	2.68	3.05165	2.9069	2.88445	2.93695	3.0414	2.86095	3.0414	3.62665
		1	4.38635	2.2252	2.29455	2.1077	2.56125	3.03725	2.3087	3.2222	2.58885	2.20055	2.7354	2.7951	3.96895				1	3.64315	2.6547	2.78655	2.6833	2.7803	2.92615	2.92105	2.93	2.7072	3.03355	2.97405	2.99665	3.544
		1	3.6623	2.7671	2.26385	2.2594	3.28975	3.2311	2.4187	3.18905	2.13435	2.2051	2.7354	3.54155	3.92175				1	3.7964	2.6819	3.23885	2.8399	2.8293	2.9732	3.0414	2.9908	2.74875	2.89355	3.07	2.7171	3.75
		1	3.95285	4.0634	2.14765	2.64195	2.86005	3.07325	2.4026	3.1484	3.38495	2.05245	2.89005	3.699	3.54685				1	3.7802	2.8684	3.14005	2.6856	2.9908	2.9732	2.97195	2.71015	2.94695	3.03355	3.1816	2.77715	3.526
		1	3.9953	2.9863	2.47385	2.70415	2.5495	3.5132	2.2561	3.4713	3.3099	2.4187	2.9971	3.20975	3.9655				1	3.53835	2.9298	3.04385	2.65	2.9026	2.8231	2.9347	2.7577	2.76005	2.9017	3.07	2.706	3.82
		1	4.6669	3.1793	2.3754	2.56565	2.6249	3.19765	2.1662	2.9398	2.29395	2.51795	2.21925	3.03645	3.8079				1	3.609	2.7565	2.7609	2.7354	2.9026	2.86355	2.92615	2.82845	2.85345	3.1197	2.9904	3.0083	3.73665
		1	4.1231	3.1935	2.6101	2.30705	3.04795	2.84695	1.8848	3.46015	2.5342	2.3585	2.17315	3.20975	4.2385				1	3.4677	2.9581	2.7609	2.67675	3.0054	2.99665	2.68795	2.8293	2.8852	3.19765	3.0549	3.18	3.7845
		1	3.22685	3.3403	3.1341	2.2102	2.82	3.0451	2.2472	2.4005	2.7203	2.47385	2.2472	3.3049	4.25				1	3.4648	2.8668	2.68	2.90045	2.9517	2.95465	2.68795	2.7226	2.6973	3.1181	2.79865	3.07	3.77525
		1	4.17255	3.4566	3.22025	2.28035	2.6744	3.1305	1.89735	2.92105	2.5342	2.2655	2.136	3.4785	4.86645				1	3.6459	3.0094	2.7609	2.93	2.8324	2.8178	2.64055	2.9841	2.86745	2.9517	3.0083	3.08425	3.77125
		1	4.14395	3.274	3.5228	2.08085	3.4821	2.8178	2.19145	2.87795	2.92195	2.3265	2.1077	3.2573	3.463				1	3.7165	2.7864	2.4965	2.92615	2.9732	2.77355	2.66695	2.9707	2.76005	3.1816	2.73905	2.92615	3.77125
		1	3.9623	3.8713	2.2472	2.4005	3.32415	3.1906	2.23605	2.4135	2.76005	3.0806	2.4166	3.73365	3.45905				1	3.72055	2.6291	2.6627	2.77355	2.85045	2.75365	2.5303	2.88615	2.74875	3.14085	2.783	3.20975	3.70845
		1	3.5089	3.4318	2.28965	3.3712	3.1181	3.18	2.1024	2.82575	3.0148	2.81605	2.32595	2.65705	3.66675				1	3.7832	2.7408	2.59325	2.91245	2.8987	2.7189	2.75365	2.8535	2.79125	3.083	2.61965	2.98075	3.821
		1	3.9598	3.5433	2.1101	2.3601	3.04385	2.6912	2.0353	2.87445	2.57335	3.1016	2.41505	2.52835	3.67185				1	3.57525	2.7794	2.57	2.91245	2.9954	2.95845	2.804	2.9232	2.94695	3.2004	2.77715	2.7577	3.762
		1	3.99905	3.6544	2.2902	2.40105	2.1966	2.5807	1.9723	1.978	3.08835	2.25055	2.71015	3.38895	3.5228				1	3.60695	2.6814	2.82	2.77355	2.91245	2.8727	2.7354	2.94705	2.8292	2.9652	2.9971	2.85045	3.72725
		1	4.4598	3.2642	3.7101	2.1471	2.7459	2.9954	2.33075	2.34095	3.09335	2.75725	2.4546	3.17805	3.38415				1	3.60695	3.1992	2.68	2.62395	2.7951	2.71015	2.64195	2.54805	2.7817	3.02035	2.8218	2.7731	3.89645
		1	4.4207	3.2424	3.36785	1.94745	2.69675	2.96815	2.14765	3.5735	3.1468	2.82845	2.65	3.66945	4.7605				1	3.50035	3.1424	3.1185	2.8412	2.8535	2.8412	2.55	2.6101	2.84255	2.99205	2.7973	2.73905	3.5171
		1	3.81905	3.8406	3.35895	3.4482	2.37695	2.75365	2.1272	2.65705	3.2366	2.86095	2.5554	3.4077	4.7668				1	3.5018	2.9177	2.9449	2.75365	2.6926	2.75045	2.5739	2.7681	2.9605	3.19765	2.81825	3.06755	3.59025
		1	3.88975	3.3129	1.9799	3.2423	2.1587	2.48695	2.17315	3.22375	3.05285	3.00665	2.35055	3.20625	4.827				1	3.57945	3.1277	2.83195	3.0414	2.82575	2.8302	2.6163	2.71155	2.86745	3.0761	2.9296	2.65045	3.86845
		1	3.99905	2.9981	1.8385	3.71215	2.40415	2.8147	1.91375	2.4187	2.96125	2.9707	2.37065	3.2004	4.5379				1	3.28825	3.0554	2.72445	3.0887	2.96015	3.3541	2.7857	2.97405	2.81345	3.14005	3.1325	2.90045	3.7165
		1	4.10365	3.1344	3.1516	3.4048	3.6688	2.9347	2.08805	2.1219	3.08835	2.80715	2.5942	2.55195	4.47465				1	3.434	2.9469	2.9069	3.15675	2.83065	3.3354	2.6744	2.66695	2.94015	2.8853	2.84295	3.00665	3.8746
		1	4.14005	3.6032	3.1851	3.14005	2.43515	3.02075	2.342	2.6077	3.2014	2.612	2.45965	2.65425	4.49055				1	3.7802	2.9095	2.65755	3.25	2.87925	3.2867	2.6101	2.84295	2.94695	2.68795	2.7577	3.10645	3.8422
		1	3.88105	3.5254	3.08585	3.42965	2.81515	3.1321	2.3585	2.5239	2.7211	2.3087	3.10845	2.9069	4.4119				1	3.8503	2.9762	3.04795	3.25345	2.9155	3.228	2.62345	2.84695	2.79205	3.02655	2.98075	3.1599	3.5387
		1	3.74065	2.7814	2.864	3.1313	3.45615	2.64055	1.6621	3.2004	2.6466	2.45205	2.8178	3.05165	4.0003				1	3.5217	2.8457	3.04055	3.16265	2.78925	2.70415	2.70645	2.64195	2.8292	2.92105	2.7577	2.96055	3.79475
		1	4.2193	3.1879	3.4384	2.9129	3.4713	2.59325	3.02655	3.4121	2.8347	2.5676	2.90905	3.25155	5.14415				1	3.75365	2.8349	2.864	2.96015	2.9026	2.75135	2.69675	2.71015	2.6034	2.7459	3.0004	3.1016	3.78055
		1	4.4688	3.1879	3.4059	2.69535	3.43655	3.0806	1.71025	2.70415	2.45855	2.51245	3.10845	3.6031	5.2108				1	3.821	2.9	2.6907	2.9449	2.9026	3.20155	2.5773	2.56565	2.6034	2.9517	2.93	2.804	3.6963
		1	4.0783	3.2325	3.1484	2.9026	2.48245	3.03645	2.1662	2.81115	2.33335	2.294	2.8231	3.20625	4.2714				1	3.57525	2.8043	2.7951	2.7409	2.76585	3.10845	2.7212	2.83065	2.6874	2.6744	2.96185	3.07	3.6045
		1	4.5014	3.3757	3.7583	2.804	2.68795	3.60175	1.82005	2.5807	2.45945	2.43515	2.8399	3.57245	4.6888				1	3.70135	2.9449	2.864	2.84255	2.9517	2.97195	2.5739	2.8814	2.7072	2.5739	2.95465	2.977	3.64005
		1	5.1308	3.0515	3.07775	2.6101	3.0594	3.27565	2.01555	2.57	2.8008	2.5539	2.84295	3.4442	4.5398				1	3.89485	2.7961	3.11125	2.84255	2.86355	3.15755	2.48245	2.65755	2.7849	2.77715	2.804	2.7226	3.9538
		1	4.92975	2.97	2.89915	2.4135	2.7681	3.3455	2.1219	2.86575	2.3113	2.3585	2.48245	3.3738	4.0893				1	4.06725	2.77	3.0054	2.9	2.78925	3.10845	2.65	2.86925	2.51575	2.6856	3.0004	2.92105	3.6582
		1	4.35	2.7852	3.2596	2.7226	3.0319	2.68	2.80445	3.07775	2.3485	2.14765	2.48845	2.92745	4.28515				1	3.72055	3.0506	3.0054	3.0414	3.05655	3.0806	3.0806	2.6519	2.7072	2.8653	2.897	2.82845	3.42235
		1	3.7165	3.0957	3.0104	3.57525	3.3593	2.68	2.91245	3.57105	2.36735	2.43825	2.64195	2.7951	4.2323				1	3.50035	2.8006	2.9732	3.28825	2.8377	3.27565	2.9614	3.1468	2.6272	2.8727	2.88485	3.0907	3.74765
		1	3.33015	3.206	2.08625	2.67065	3.19455	2.96015	2.8714	3.74765	2.506	3.022	2.7518	3.55315	4.34165				1	3.4311	2.8192	3.03025	3.0414	2.89355	3.1293	2.91245	2.864	2.5966	2.7933	2.9753	2.75545	3.56545
		1	4.4914	2.6705	1.9799	2.7933	3.21285	2.9347	2.48645	3.1313	2.357	3.3185	2.88875	3.3634	4.50695				1	3.7832	2.7573	3.16265	3.0414	2.804	2.97195	3.05655	2.6163	2.88445	2.75	2.98075	2.70645	3.7165
		1	4.34885	2.5714	2.6519	2.5928	3.10645	3.72155	2.56225	3.22685	2.44765	2.93	3.06635	3.5306	4.50695				1	3.89165	2.6747	2.9398	3.08585	2.6627	3.1197	3.03725	2.7226	3.2551	2.7879	3.02695	2.9026	3.83275
		1	4.6317	2.5366	2.6907	2.81115	3.1004	4.1149	2.88615	3.07	2.20805	2.82	2.7518	3.5228	4.272				1	3.6459	2.5735	2.9908	2.79865	2.70185	3.2638	2.81605	2.9	3.05285	3.0054	3.02075	3.07	3.56545
		1	5.0589	2.5495	2.491	2.30055	3.03725	3.8552	2.5005	2.5	2.25585	2.81115	2.84295	3.45905	4.0893				1	3.9246	2.8457	2.86005	3.0104	2.6912	3.281	3.05165	2.9449	2.848	2.9732	2.98205	2.86095	3.7855
		1	3.5018	3.84	2.65	2.72445	3.3015	2.90945	2.75545	2.4459	2.58885	2.6249	2.6926	3.05165	4.88725				1	3.57245	2.8265	2.6401	3.0414	2.68	3.1953	3.0594	3.0414	2.8008	2.89915	2.84695	2.80715	3.9812
		1	3.2596	2.5168	1.99125	2.7586	2.71015	2.90905	2.864	2.42075	2.42395	2.6101	2.96015	3	4.1548				1	3.5419	2.7088	2.95845	3.04385	2.84255	3.26955	2.97195	3.11125	2.88445	2.7933	2.97025	2.90045	3.5107
		1	4.1488	2.6093	2.2809	3.0414	2.5928	3.17805	2.63155	2.26385	2.5386	2.82845	2.69535	3.00165	4.3503				1	3.5146	2.6611	2.63865	3.182	2.79865	3.2311	2.9614	2.864	3.14465	3.02655	2.97025	2.75	3.76065
		1	4.3523	2.624	2.388	3.24075	2.62155	3.15355	1.6008	2.29835	2.7753	2.6077	2.4698	2.25055	4.2898				1	3.5419	2.617	2.45205	2.9908	2.96015	3.1325	2.7171	2.8293	2.7785	2.9707	2.6249	2.90045	3.7259
		1	4.6317	2.6823	2.0396	3.5609	2.65045	2.97405	1.9647	2.0555	2.86975	2.76135	2.28475	2.1523	4.28165				1	3.57525	2.5836	2.91245	2.83195	2.85045	3.33205	2.6926	2.63155	2.94015	2.92105	2.7951	2.8018	3.6459
		1	4.31395	2.6057	3.5588	3.5146	2.85045	3.0647	2.78925	2.1966	2.7366	2.72945	2.28965	3.3034	4.5136				1	3.67965	2.7876	3.07	2.9069	2.9774	3.30945	2.8377	2.7933	2.92195	2.99205	2.88445	2.9538	3.70135
		1	4.46375	2.6823	2.4005	2.6249	3.26075	3.2249	2.7171	3.2222	2.97695	2.51795	2.1783	3.3	4.066				1	3.89935	2.8043	3.0537	3.08585	3.022	3.4889	2.8987	3.1468	2.9881	2.9428	2.83065	2.70045	3.57945
		1	4.24325	2.5554	2.4546	2.34305	3.54015	3.42125	2.9954	2.83635	3.13405	2.5495	2.56125	3.25155	5.1684				1	3.9051	2.6819	2.9504	3.08585	3.15635	3.4442	2.64435	2.9449	2.8347	3.0696	2.76585	2.75725	3.8939
		1	3.9246	2.0522	2.5	4.31565	3.15635	2.88485	2.80225	2.86575	2.7211	2.4331	3.20975	3.61695	4.676				1	3.75365	2.7154	2.7409	2.9833	3.25575	3.26495	2.80225	3.15635	2.92195	2.89355	2.9841	2.76135	3.67695
		1	4.87905	2.8766	2.70185	4.0528	3.04795	3.0187	2.78925	2.67065	2.48015	2.3436	3.14085	2.9652	3.74735				1	4.0361	2.8863	2.93	3.24075	3.18905	3.0635	2.7409	2.9908	2.6034	2.97195	2.9347	3.083	3.8013
		1	5.33875	2.9863	2.65045	4.0608	3.39005	2.4233	2.67255	2.75	2.54735	2.3436	3.1623	3.3634	3.92745				1	4.0078	2.9623	2.804	3.03025	3.37085	3.22375	2.783	3.1313	2.6874	3.00085	2.9732	2.91075	3.8161
		1	3.53835	3.3855	2.2411	3.4311	2.5807	2.9155	2.706	2.68	2.4531	3.50465	3.0418	3.3004	4.7434				1	3.39705	3.3566	3.18275	3.00705	2.88445	3.1149	2.864	2.97025	2.8852	3.08425	2.77715	2.857	3.68
		1	3.7845	3.737	2.3601	3.434	2.6912	3.9093	2.9732	3.02325	2.2281	2.7681	3.1484	2.75045	3.9623				1	3.2928	3.031	3.0108	3.11125	2.9415	3.21285	2.64055	2.9206	2.7849	2.94705	2.9841	3.00375	3.821
		1	4.45535	2.6093	3.65035	4.13675	3.60555	3.79475	2.68795	3.04015	2.45945	2.86355	2.7336	3.05655	3.8733				1	3.68305	2.692	3.54685	2.76135	3.15675	3.36785	2.68795	2.65	2.8008	3.09235	3.21015	2.91075	3.57945
		1	4.34885	2.7941	2.28035	3.7165	3.42125	2.71155	2.706	2.7879	2.66665	2.5812	2.70415	2.9707	4.2638				1	3.64175	2.6325	3.2928	3.25575	2.977	3.02695	2.7354	2.9841	2.7203	2.88615	3.05285	2.9707	3.42055
		1	4.74605	3.7738	2.6163	2.69535	2.6519	2.7973	2.4622	2.43825	2.87905	2.8147	2.5	3.3634	3.9953				1	3.821	2.7033	3.22685	2.9206	3.0761	2.804	2.7541	2.96815	2.74875	2.9833	2.9833	3.30605	3.5419
		1	4.6669	2.3025	2.4602	2.587	2.54655	2.6833	2.59855	2.4965	2.94695	2.5894	2.491	3.2035	4.066				1	3.57525	2.5823	3.1516	2.83195	3.0414	2.90905	2.72855	3.0647	2.83	2.7409	2.75	3.2035	3.64315
		1	4.73815	2.197	2.0555	2.2051	2.65375	2.6833	2.511	2.5387	2.7817	2.4418	2.65755	2.3548	3.8849				1	3.64175	3.0734	3.04385	2.89005	3.0761	3.02695	2.77715	3.0108	2.7849	2.77715	2.83635	2.8018	3.60345
		1	3.18275	4.1565	3.8013	2.17085	2.5105	3.64005	2.23215	2.4965	2.6907	2.4026	2.4418	2.4005	3.51175				1	3.60695	2.7573	3.3354	2.71015	3.0761	3.21285	2.82575	3.0104	2.83	2.8987	2.7226	3.0504	3.60345
		1	3.67695	2.2583	3.9815	2.6907	2.61725	3.30645	2.5005	2.4546	1.80125	2.3537	2.36905	3.05165	5.4095				1	3.6939	2.426	3.14005	2.63155	3.0414	3.30645	2.77715	2.88445	2.66665	2.9833	2.9026	3.05	3.7845
		1	5.02045	2.233	1.94165	2.5544	2.7226	3.1293	2.29455	2.5387	2.14685	2.89355	2.57	2.8	3.9016				1	3.7845	2.7217	3.1213	2.51645	3.0761	3.0594	2.7171	3.09275	2.74875	2.95675	2.9774	3.0004	3.6715
		1	3.7832	3.6652	2.28035	2.804	2.82845	3.1674	2.21925	2.511	2.2201	2.7409	2.7313	2.5005	3.49355				1	3.5089	3.0793	2.7336	2.5928	2.9	3.0696	2.8147	3.0108	2.64405	3.0696	3.11205	3.15	3.7165
		1	4.35	3.6703	2.3601	2.81115	3.0414	3.03645	2.08805	3.34255	2.2647	2.81605	2.4703	2.70185	4.04475				1	3.4677	2.9235	2.87445	2.5928	2.7586	2.97405	2.68	3.05165	2.6466	3.0083	3.15635	3.25155	3.6841
		1	4.41955	3.9848	2.28965	3.09235	3.4713	3.1313	2.37695	3.4677	3.49985	2.7203	2.47485	2.4021	3.628				1	3.75035	3.1292	2.9538	2.70185	2.9364	2.87835	2.85045	2.9833	2.8347	3.022	2.864	2.95675	3.8581
		1	4.5343	3.641	3.20155	2.85045	3.67965	4.0577	2.7541	2.3712	3.3473	2.87445	2.8814	2.3585	3.7769				1	3.75365	3.2556	3.04385	2.5	2.9732	3.08425	2.7203	2.82845	2.55255	3.0083	2.7722	2.70415	3.83275
		1	4.1012	3.6962	2.69535	2.76585	3.57245	2.15405	2.3087	2.33345	3.4884	2.86355	2.8714	2.64765	4.71275				1	3.67695	2.9515	3.1185	2.75	2.9069	2.804	2.67255	2.89915	3.0302	2.85045	2.90045	2.7663	3.5107
		1	3.96045	3.7751	3.50035	2.4602	3.04385	2.6744	2.2136	2.92615	3.1127	2.23215	2.7879	2.62345	3.2423				1	3.54685	3.2218	3.1516	2.5303	2.83195	2.9732	2.7212	2.83195	2.64155	2.83065	2.8218	2.81115	3.7165
		1	4.25205	3.8213	3.33055	2.68	2.9732	2.3585	2.28035	3.3738	2.59315	2.1587	3.33655	3.30605	3.1623				1	3.57105	2.9888	3.3264	2.6401	2.86575	2.7212	2.81605	2.7281	2.85345	2.92615	2.95295	2.7074	3.4821
		1	4.0305	3.3488	3.20155	2.68	2.9364	2.4698	2.1506	2.9833	2.6874	3.9131	3.00165	3.0004	4.15995				1	3.74835	3.1001	3.24075	2.7203	2.7933	2.7681	2.7203	2.83195	2.6816	3.14085	2.8853	2.90045	3.7593
		1	3.98495	3.5537	3.0761	2.89005	3.23305	2.5812	2.4192	2.9517	2.7459	2.9232	3.1674	3	4.5125				1	3.386	3.0261	2.9732	2.6005	2.82845	2.94365	2.89355	2.81115	2.7354	3.022	2.97195	2.9538	3.7363
		1	3.526	2.5495	2.9398	3.0806	2.7322	2.5298	2.1829	2.9	2.89355	2.76585	3.0319	3.2004	4.22165				1	3.97775	2.5914	3.0054	2.71015	2.81115	2.94365	2.6744	2.83195	2.83065	2.85045	2.63155	2.70185	3.7792
		1	3.2257	2.2454	3.11205	2.9398	2.68	2.86225	1.96085	3.00705	2.5739	2.60865	2.96055	2.9	3.7696				1	3.75	2.8894	3.1484	2.6249	2.9517	3.00415	2.6744	2.71015	2.64195	2.96015	2.9155	2.85175	3.5934
		1	3.9856	3.9568	3.08585	2.7722	2.6912	2.75135	2.15405	2.9026	3.05285	2.342	2.6019	2.80715	3.71515				1	4.2688	3.0295	3.1516	2.804	3.05165	2.9411	2.73905	2.63155	2.7409	2.8987	2.85175	2.7722	3.75665
		1	4.34885	4.0938	2.3898	2.83635	2.65	2.9954	2.2136	2.9833	2.62395	2.89355	2.47385	2.5894	4.16205				1	3.95285	2.9796	3.251	2.7409	3.1341	2.864	2.7212	2.63155	2.98205	2.90945	2.9232	2.7459	3.4482
		1	3.6249	4.1938	2.06775	2.6401	2.5807	2.88615	2.10295	2.83635	2.89005	3.44095	2.4668	2.7171	3.8849				1	3.9	2.7614	3.27955	2.68	3.02325	2.9833	2.90945	2.7803	2.81515	3.09275	2.98875	3.0083	3.76465
		1	4.0651	2.7628	2.0276	3.7316	2.4546	3.23805	3.36785	2.3601	3.0647	2.63155	2.3049	2.9428	3.66775				1	4.00655	2.6053	3.251	2.7203	3.09275	2.8377	2.75135	2.63155	2.7354	3.23305	2.91075	2.8853	3.57945
		1	4.2027	2.6312	2.26765	2.5303	2.69535	3.15315	2.08145	2.6201	2.95845	2.6201	2.4026	2.87445	3.759				1	3.7313	2.8457	2.98515	2.7409	2.70185	2.94705	2.6462	2.70185	2.77355	3.0761	3.0761	2.82575	3.6912
		1	3.9246	4.0938	2.3898	2.2102	2.7586	3.14085	1.96975	2.43975	2.5812	2.7577	2.7313	2.65755	3.67865				1	3.9115	2.9945	3.36915	2.66315	2.79865	2.66835	2.6101	2.7722	2.7803	3.18275	2.87925	2.80445	3.8013
		1	3.7802	4.1766	2.1838	3.15635	2.3817	2.91245	3.60625	2.36905	2.7879	2.9026	2.88485	2.4418	3.9051				1	3.7716	2.735	3.2503	2.804	2.82845	2.9614	2.864	2.6907	2.65045	3.0761	2.86925	2.8535	3.50465
		1	4.131	2.9386	2.14685	3.022	2.5831	2.6306	2.54805	2.687	2.75365	2.3901	3.1185	2.5942	4.0302				1	3.91215	2.6687	3.0434	2.7951	2.9	2.7951	3.02035	2.8293	2.62395	2.9206	2.7577	2.84695	3.7901
		1	4.46375	4.1872	2.62635	2.87445	2.587	2.9026	2.23215	3.4648	2.857	2.83065	2.7722	2.3049	4.37095				1	4.0734	3.0215	3.3797	2.76585	2.9732	2.73725	2.7541	2.6163	2.7189	2.96015	2.70415	3.13845	3.7736
		1	4.11645	3.744	2.9341	2.63155	2.30055	2.7951	2.59615	2.9069	2.77355	2.3436	3.02325	2.45205	3.54155				1	3.7165	3.259	3.0587	2.82	2.9347	2.6306	2.7541	2.69535	2.8302	3.0451	2.8653	3.0635	3.62355
		1	4.39005	2.2977	3.10485	3.9815	2.9398	2.94705	2.571	2.06155	2.77355	2.7663	2.59855	2.3717	3.4889				1	3.8013	2.6822	3.1248	2.68	2.8293	2.88615	2.78925	2.83635	2.89005	3.05	2.9517	2.9347	3.57945
		1	4.40455	2.6705	3.19765	3.15635	2.9	2.7681	2.2677	2.15695	2.5942	2.6926	2.75365	2.6	4.1149				1	3.70135	2.7933	3.45255	2.84255	2.864	2.78925	2.85045	2.5456	2.89915	2.77355	2.86225	3.0463	3.79805
		1	4.34165	3.5837	3.02655	2.96015	3.1145	2.80225	2.1506	2.9707	2.8412	2.92615	2.977	2.53475	4.38635				1	3.9601	3.2619	3.1694	2.7803	2.9026	2.76585	2.706	2.69535	2.89005	2.4698	2.7281	3.0083	3.5756
		1	3.86685	4.1861	2.8018	2.86005	3.18275	2.706	2.3087	2.864	3.2249	2.66175	2.81515	2.4668	4.91935				1	3.74835	2.9438	3.2504	2.7409	2.9	2.7857	3.022	2.7951	2.9841	2.6401	2.9296	3.17845	3.74235
		1	4.2012	4.1858	2.51795	2.7609	3.434	2.9155	2.64765	3.2191	3.44385	2.8399	2.5942	3.4785	4.6811				1	3.80295	2.9329	3.2745	2.7722	2.7409	2.9347	2.94705	2.72445	2.6627	2.7281	2.86225	3.32415	3.6225
		1	4.1067	2.6993	2.28035	3.06105	3.54155	2.6926	2.85395	3.39485	3.4558	2.804	2.4965	3.75135	4.2933				1	3.96045	2.9329	3.29015	2.6401	3.1325	2.6926	2.80715	2.76585	2.7459	2.62155	2.7459	3.3354	3.8079
		1	4.5302	2.4133	2.34095	2.85045	3.3121	2.51645	2.7663	3.3634	3.08585	2.6401	2.68	3.7696	4.24265				1	3.89165	2.8043	3.4821	2.70185	3.19765	2.8231	2.673	2.9	3.05285	2.76585	2.9538	3.1953	3.9259
		1	4.219	2.5714	2.43515	2.3901	3.2004	2.6462	2.9026	2.864	2.34785	2.3712	2.34305	3.10885	4.7265				1	3.762	2.9457	3.5288	2.83635	3.35595	2.86925	2.68	2.9707	2.89005	2.61725	3.04385	3.1765	3.9115
		1	3.9815	2.6524	2.75365	2.6907	2.4187	2.7212	3.10845	2.81115	2.5739	2.7586	2.72445	3.19885	3.72725				1	3.8471	2.8985	3.33205	3.07	3.1325	3.0083	2.65755	2.9	3.0451	2.7226	2.79865	3.3444	3.9051
		1	3.58505	2.9397	2.37065	2.83065	2.30705	2.48245	2.53475	3.4059	2.7189	2.68795	2.83635	3.0463	3.3034				1	3.72625	2.6355	3.24425	2.82	2.9753	3.1484	2.64435	2.79865	2.84695	2.9	3.1504	3.24425	3.9013
		1	4.03885	2.7291	1.7066	2.9833	3.3989	2.6926	2.85045	3.5609	2.9753	2.95845	2.5303	3.70475	4.1863				1	4.00405	2.6462	3.34255	2.9206	3.2423	3.1016	2.5831	2.9908	2.9296	2.8853	2.6	2.9753	3.5288
		1	4.6133	2.7747	2.31625	3.26495	3.34255	2.75135	2.4254	3.3634	2.61775	2.70415	3.36825	3.1953	3.66675				1	3.8118	2.4513	3.1217	2.7803	2.9538	3.16625	2.88615	2.687	2.89005	3.06635	3.1016	3.08705	3.5784
		1	3.5672	3.0403	2.3754	2.9129	3.23185	3.3204	2.5831	3.609	2.64195	2.85045	2.5045	3.55845	3.7901				1	3.59235	2.5173	3.35035	2.6401	3.05165	3.4785	2.72855	2.864	2.8302	2.86355	2.5739	3.36155	3.59235
		1	3.5107	3.4566	2.08385	2.70185	3.2035	3.5735	2.31625	3.60695	3.02695	2.34095	2.7203	3.3593	3.83275				1	3.6623	2.5705	3.4048	2.6005	3.10645	3.06755	2.7681	2.864	2.84295	2.96185	2.87925	3.1623	3.64005
		1	4.25735	3.0976	1.8868	2.69535	3.70475	3.96895	2.0261	3.57525	2.5303	2.68795	2.2472	3.25	3.7593				1	3.88105	2.7618	3.3444	2.76585	3.09555	3.2894	2.92615	2.76585	2.69535	2.96185	2.8302	3.1149	3.50465
		1	3.8733	2.9684	2.08145	2.86925	2.9841	3.88105	2.48245	1.87415	2.63155	2.3585	2.4413	3.434	3.92235				1	3.8833	2.8349	3.28975	2.7803	3.1816	3.2311	2.7541	2.7226	2.84255	2.94365	2.8302	3.1953	3.72625
		1	4.84405	2.7819	2.08385	3.80295	3.36155	2.70645	2.6249	2.43975	2.1593	2.63155	2.67675	3.30645	3.93225				1	3.8344	2.8071	3.1753	2.7409	3.28825	3.44385	2.6101	2.687	2.69535	2.98875	2.67675	3.2311	3.75665
		1	3.16425	3.794	3.0696	2.5224	3.96295	3.00165	2.1829	2.3712	2.4759	2.5598	2.5	2.7203	4.39005				1	3.74835	3.1877	3.3871	3.04795	3.1753	3.556	2.51445	2.6519	2.6249	2.84605	2.71015	2.95675	3.6623
		1	2.8714	2.7768	2.8853	2.72445	2.76135	2.9155	2.388	2.5928	2.29835	2.4026	3.1484	2.48245	4.32925				1	3.6841	3.0909	3.3634	2.65375	2.7459	3.2249	2.56225	2.6519	2.61725	3.10485	3.06635	2.79865	3.55315
		1	3.51745	2.6524	2.36485	2.7409	2.76585	2.9841	3.05655	3.609	2.6627	2.7171	2.87925	2.63155	4.7605				1	3.5672	2.8684	3.5306	2.63155	2.9449	3.24425	2.48645	2.9347	2.7609	2.85045	3.0418	3.03645	3.60175
		1	3.42345	2.1508	2.9347	2.7203	2.83195	3.1484	2.9411	3.4677	2.9206	2.91205	2.81515	2.7409	4.87085				1	3.5784	2.7663	3.62215	2.83065	2.9398	3.70475	2.54805	2.9347	2.91245	2.7354	2.92615	3.07	3.32415
		1	4.74605	2.2252	2.65425	2.81515	3.08585	3.5847	2.56225	3.8552	3.23305	2.96015	2.90945	3.0104	4.31655				1	3.8269	3.0626	3.5588	2.82	2.86925	3.75765	2.5831	2.8293	2.85045	3.03645	2.96185	3.31095	3.4482
		1	4.15935	2.6823	2.75	2.6005	3.2527	4.7215	2.53475	2.388	2.9411	2.75545	2.32435	2.8147	3.908				1	3.9131	2.8823	3.5032	2.75	2.83195	2.99665	2.63155	3.02695	2.7459	2.6926	2.98075	2.96015	3.6623
		1	4.5122	2.7671	2.85395	2.93	3.4828	3.9579	2.9954	2.7281	2.5928	2.68	2.294	3.10845	4.0497				1	3.82425	2.6932	3.3015	2.6401	2.7409	2.90905	2.5461	2.90905	2.9449	3.04385	2.8324	3.25	3.5735
		1	3.42055	2.684	2.9841	3.0806	3.29315	3.89135	2.67255	1.9981	2.65755	2.51445	2.499	2.87795	4.4283				1	3.55845	2.8192	3.67185	2.67065	3.1133	2.9971	2.499	2.90905	3.04015	2.783	2.79865	3.21635	3.60555
		1	4.88695	2.2392	3.1181	2.5402	3.3801	3.2004	2.706	2.067	3.70135	2.35055	2.3901	2.7541	4.64245				1	3.7165	2.8668	3.4688	3.0108	3.2871	2.9517	2.67255	2.95845	3.09235	2.95465	2.79865	3.1	3.57945
		1	3.98495	2.6705	2.83595	2.7203	3.13845	3.26535	3.10485	2.27265	2.43	2.508	2.4192	2.71155	4.02275				1	3.4355	2.7204	3.4731	3.1213	3.33205	2.86925	2.5831	2.9411	3.0108	3.0463	2.783	2.65425	3.45145
		1	3.92175	2.7819	2.73725	2.70415	2.5554	3.5341	3.22685	2.33075	2.6077	3.3185	2.51445	2.9039	3.78715				1	3.49465	2.6088	3.4442	2.97025	3.0887	2.88875	2.63155	2.89915	2.82	2.6926	2.67255	3.1599	3.6459
		1	3.79805	3.9313	2.77895	2.88445	2.5812	3.5777	2.294	1.9704	3.61005	2.96015	2.65705	2.75545	4.6704				1	3.81085	2.9827	3.59235	2.8302	3.0418	2.9753	2.706	2.7322	2.77355	2.79015	2.83065	3.0594	3.66195
		1	4.2347	2.1849	3.3034	2.5928	3.4	2.7731	2.87445	2.27265	2.3585	3.1851	2.87925	2.8987	4.75945				1	3.7822	2.993	3.55035	2.9774	3.3106	3.06635	2.658	2.70415	2.7803	2.76135	2.7203	3.20155	3.60035
		1	4.70105	2.0041	2.7281	2.6249	2.77715	2.81825	2.89355	3.32415	2.4965	2.7609	2.7212	3.74735	3.42525				1	3.8013	2.9773	3.23305	2.9833	3.2039	3.08705	2.6926	2.7933	2.67065	2.87445	2.86225	2.9732	3.32865
		1	4.14275	2.2392	2.68795	2.27265	2.95675	3.26535	2.87925	3.28825	2.56565	3.1765	2.79865	3.6211	3.57805				1	3.7822	2.8732	3.3234	3.06105	2.84605	2.7313	2.7681	2.9347	2.9206	2.9954	2.92615	2.783	3.32865
		1	4.31655	2.2939	2.4083	2.69535	2.70415	4.0003	3.1181	2.0506	2.1783	2.41505	2.7681	3.3049	3.6623				1	3.7165	2.9344	3.28825	3.20155	2.9732	2.83065	2.77715	2.76585	2.93	2.88875	2.79865	3.1623	3.3185
		1	4.9601	2.3085	2.3712	3.7726	2.5812	3.6366	3.022	2.65375	2.31625	2.3712	2.86225	2.8987	3.3019				1	3.8461	2.7876	3.39485	3.14005	2.9732	2.7354	2.7541	2.63155	2.6627	2.7577	2.98875	3.2573	3.3978
		1	3.15315	2.508	2.6519	4.19315	2.87925	3.89165	3.3526	2.5812	2.0112	2.4698	2.5632	2.9614	4.68				1	3.3723	3.0442	3.2191	2.804	3.03725	3.02035	2.706	2.6005	2.67675	3.03725	3.08425	3.1293	3.5228
		1	3.2573	3.4325	2.4789	2.7973	3.0463	3.8448	2.5831	2.86575	2.5495	2.92615	2.97405	3.00085	3.33015				1	3.4785	2.577	3.0761	2.9296	3.0083	2.7857	2.64435	2.67065	2.7785	2.86925	2.80225	3.27565	3.29015
		1	4.6352	3.0945	2.22765	2.7857	2.96015	3.5892	2.60865	3.15635	2.41505	2.65705	2.94705	2.88615	3.3738				1	3.7165	2.8345	3.1468	2.9732	3.3049	2.86225	2.48645	2.3817	2.66175	2.81825	2.8377	3.18945	3.6335
		1	4.64865	3.1336	2.34305	2.6744	2.72445	3.79805	2.87445	3.1145	3.82755	2.77715	3.18945	3.3526	3.8849				1	4.0003	2.6475	3.06105	2.87925	2.9732	2.87835	2.571	2.7577	2.7212	2.7281	2.9954	3.05165	3.4821
		1	4.2252	3.5969	3.4918	2.6655	3.78715	3.75	2.63865	2.7951	3.61005	2.55195	3.08585	3.32415	3.82755				1	4.07985	2.6269	3.2871	2.89355	3.1185	2.78925	2.5495	2.5105	2.9155	2.86005	2.7973	3.2423	3.56405
		1	4.34885	4.0627	3.64005	3.72325	3.0414	3.7165	2.80445	2.87445	2.67675	2.75365	3.8581	2.90945	4.1881				1	3.7	2.7041	3.2311	2.91245	3.06105	3.0083	2.5495	2.36905	2.91245	2.9954	3.08425	2.98075	3.86945
		1	4.6872	2.0899	2.48245	3.22685	2.9069	4.0327	2.63155	2.4622	2.5239	2.17315	2.68	3.03645	4.66155				1	3.61835	2.4773	3.2894	3.0594	3.03025	2.70415	2.64435	2.7803	2.91245	2.97405	2.75545	3.16625	3.68915
		1	4.3829	2.1395	2.31625	2.508	3.3634	2.35635	2.23605	2.4698	2.5387	2.44235	2.36485	2.658	4.7077				1	4.36175	2.598	3.32455	2.8412	2.9774	2.59325	2.5224	2.7203	2.92615	3.08705	2.864	3.1953	3.8079
		1	4.60975	2.7217	2.25	2.3585	3.0104	2.64055	2.23605	2.45965	2.5544	2.804	2.6101	3.0083	4.2544				1	4.16295	2.581	3.15	2.77355	3.25575	2.73905	2.4254	2.6077	2.9129	2.80045	2.8987	2.804	3.5777
		1	3.17805	2.5814	2.36325	3.26495	3.15635	4.06725	2.88615	2.6613	2.3114	2.6019	2.81605	2.97195	5.0361				1	3.7125	2.5272	3.20155	3.00705	3.1241	3.0463	2.76585	2.93	2.65755	3.00165	2.98875	2.85045	3.6118
		2	2.7951	2.5426	2.56225	3.18275	3.4125	3.98025	2.9428	2.5298	2.65375	3.01495	2.6101	3.23805	5.0324				2	3.9601	2.6907	3.3526	3.11205	2.93	2.86355	2.77895	2.7518	2.86575	2.76135	3.03645	2.94705	3.6912
		2	4.55	2.1146	2.9904	3.36045	3.1623	3.7162	2.96055	2.27705	2.86925	3.592	2.75135	3.1293	4.63275				2	4.16925	2.8457	3.1468	3.081	2.92615	2.8399	2.9155	2.9904	2.7973	3.16625	2.81515	2.8987	3.55845
		2	3.526	2.3876	2.508	3.1484	3.6335	3.55985	3.4311	2.51445	2.1523	3.02655	2.8324	3.0907	4.7676				2	4.02055	3.0261	3.2638	3.04795	2.97025	2.93345	2.91205	2.62775	2.8853	3.20665	2.75135	3.0104	3.9131
		2	3.75665	2.1336	2.85395	3.04795	3.467	3.5107	3.00415	2.60865	2.413	3.36825	2.7681	3.1257	3.55565				2	3.86845	2.9796	3.1016	3.04795	2.84695	3.06635	2.7212	2.7541	2.6912	2.92745	2.96015	2.9841	3.4442
		2	3.8513	2.2531	2.4005	2.7951	3.07935	3.4311	2.9347	2.48645	2.5554	3.10645	2.388	3.10365	3.7832				2	3.85875	2.6907	3.2004	3.1185	3.2684	3.3526	2.7681	3.02075	2.8218	3.11005	2.7354	3.2035	3.44385
		2	3.53555	2.1833	2.4546	2.61725	2.89915	4.1231	2.73905	2.48395	2.3436	3.0504	2.64055	2.85	3.82425				2	4.02645	2.735	3.25615	3.22685	3.0635	3.65035	2.8231	2.7409	2.9841	3.30605	2.87835	3.20155	3.49285
		2	3.3812	2.8766	2.8147	2.9069	2.7785	4.06725	2.87925	2.27265	2.18	3.4731	2.136	3.25345	4.16775				2	3.9601	2.4773	3.23885	3.1313	3.1765	3.30645	2.87925	2.7281	2.83065	3.083	2.83065	3.0537	3.4677
		2	3.26265	2.8267	2.64435	2.9398	3.0451	3.98025	2.11895	2.4459	2.511	3.42965	3.7316	3.3004	3.98245				2	3.81215	2.6239	3.05655	3.1851	2.9971	3.4077	2.79865	2.84255	2.8018	3.1484	3.0992	3.15	3.71215
		2	3.22685	4.0248	2.27705	3.0187	2.88485	4.15935	2.136	2.1006	2.4698	3.0992	2.2299	3.1674	4.41165				2	3.9427	2.6704	3.3049	2.9296	3.26955	3.3324	2.75135	2.7281	2.7459	3.1293	2.70415	3.0319	3.7313
		2	3.4092	2.677	2.4052	3.2004	3.6582	2.70415	3.3204	3.1185	2.39425	3.55105	2.48845	2.92615	4.3566				2	4.01125	2.6239	3.1321	2.86225	3.1016	3.25615	2.68795	2.9364	2.84695	3.25575	2.73905	3.30645	3.4821
		2	3.4132	2.9953	2.52685	2.91245	2.3049	2.55195	2.804	2.4135	2.5812	3.16425	2.48845	2.90945	4.83735				2	4.0528	2.6269	3.0418	3.1341	2.9347	3.4132	2.86925	2.9398	2.7459	3.03355	2.8231	2.97405	3.7901
		2	3.9579	2.3518	2.5495	2.7951	2.4377	3.9013	2.77715	2.1319	2.89005	2.4192	2.37695	2.85045	4.98825				2	4.30465	2.6053	2.88485	3.02075	3.0549	3.20625	2.81515	2.79865	2.84295	2.92615	2.9296	3.0004	3.8471
		2	3.8707	2.3424	2.30705	2.92615	3.1149	2.857	2.64055	2.48395	3.35595	2.2561	3.1321	2.92615	4.5651				2	3.86165	2.692	3.1305	3.06755	3.1484	3.2688	3.09235	2.84255	2.9538	2.96015	3.1149	3.0083	3.6459
		2	3.72725	2.8209	2.08145	2.7409	2.8231	3.06025	2.71155	2.81115	3.13845	2.2561	3.08425	2.65705	4.5894				2	3.9386	2.6628	2.6833	3.20155	3.2894	3.2638	2.8853	2.71015	2.92615	2.97405	3.02695	3.25	3.72155
		2	3.57945	2.8614	3.0647	2.9398	3.15795	3.5057	2.7951	2.66315	2.51245	2.28035	3.4482	2.87835	4.32				2	3.8539	2.4922	2.89005	2.9206	3.1953	3.10645	2.66835	2.84255	2.79015	3.09235	3.18	3.1016	3.66195
		2	4.06725	2.5426	2.51245	2.63155	3.4471	3.2962	2.80445	2.5105	2.7281	2.6306	3.5114	2.67255	4.3809				2	3.78055	2.5485	3.31435	2.89005	3.2039	3.1197	2.75545	2.9	2.84695	2.977	3.22375	3.08425	3.7802
		2	3.51925	2.4587	2.31625	2.6005	2.47485	3.17805	3.0104	2.65375	3.4731	2.5544	3.86265	2.68795	4.3892				2	3.92745	2.6226	3.245	2.7203	2.7663	3.1484	2.5495	2.9347	2.8399	2.9069	3.11205	3.1197	3.74835
		2	3.3049	1.9087	3.273	2.9411	2.66695	2.9517	1.89275	2.43975	2.7663	2.3548	3.27565	2.6926	3.8833				2	3.96895	2.6432	3.04015	2.84255	2.673	3.2315	2.48645	2.7226	2.68	2.90045	3.15315	3.08705	3.6311
		2	3.74735	2.1465	2.90045	3.0104	1.94165	3.8565	1.82005	2.864	2.55	2.35055	3.4311	2.34095	3.67695				2	3.9856	2.7404	3.1504	2.864	2.67255	3.1185	2.5298	2.9707	3.0004	2.9069	3.1313	3.0635	3.821
		2	3.78585	2.8304	3.04385	2.82	1.978	3.92235	2.97195	2.65755	2.4683	2.81115	3.00415	2.77715	4.5774				2	3.9003	2.8525	3.27185	2.86005	2.508	3.09235	2.5598	2.65755	2.857	2.95675	3.022	3.3204	3.68
		2	3.74435	2.5972	3.50465	2.71015	2.28255	3.7	2.9614	2.48395	3.2423	2.5544	2.5298	3.18945	3.5934				2	3.89005	2.9216	2.89915	3.03025	2.7785	3.1623	2.66835	2.5224	2.81605	2.86095	3.03645	3.17805	3.62355
		2	4.0503	2.7814	3.86165	2.84255	2.9517	3.5847	2.7409	2.5105	3.16625	2.45205	2.54805	2.76585	4.33645				2	3.60555	2.6053	2.86575	2.79015	2.99205	2.9155	2.78925	2.6201	2.9954	2.71155	2.90945	3.25	3.8581
		2	3.85875	3.2424	3.1906	2.66315	1.93195	2.75365	2.5	3.3941	2.86925	2.5045	3.02075	3.91565	4.12705				2	3.7313	2.8457	2.89005	2.7336	2.8218	2.977	2.78925	3.081	2.86925	2.81115	3.09235	2.9155	3.5735
		2	3.8079	2.6361	2.59855	3.75	1.92355	2.6856	2.59615	3.00705	3.2311	2.70415	2.85045	3.05165	4.33245				2	3.7583	2.5272	3.28825	3.57945	2.82845	3.08585	2.85045	3.04055	2.88875	2.9652	2.92615	2.8443	3.6749
		2	3.3019	2.5366	2.9538	3.4828	2.1966	2.9753	2.7409	3.11125	3.3324	2.8853	2.7203	2.7541	4.86545				2	3.6623	2.8843	3.09555	2.9364	2.76585	2.88875	2.5831	2.5105	2.7951	2.8714	2.92615	2.9347	3.60555
		2	3.3185	3.002	2.7973	3.5089	3.20665	2.92615	2.59615	3.15635	3.19455	2.8714	2.79865	2.4418	4.3798				2	3.4558	2.7803	3.5588	2.9129	2.6306	2.87925	2.706	2.6519	2.81515	2.86575	2.9411	2.91245	3.75
		2	3.6531	2.9457	2.48295	3.26495	2.6655	3.8161	2.36485	2.9	3.1753	2.63865	4.0181	2.5224	4.636				2	3.67865	2.7803	3.42235	3.0154	2.7857	3.1197	2.64435	2.6519	2.8178	2.87795	3.19455	3.05655	3.6623
		2	3.53555	3.2332	2.7354	3.42055	2.72945	2.804	2.43825	2.4418	2.81825	2.7663	3.526	2.7203	4.24265				2	3.73965	2.577	3.3354	2.83635	2.66695	3.02035	2.63155	2.5495	3.19765	3.0907	3.33805	2.97405	3.7901
		2	3.65035	3.1261	2.4026	3.61005	2.98205	2.70415	2.68	2.70185	2.5495	2.81605	3.18475	2.6101	3.75665				2	3.89135	2.524	3.0414	3.3034	2.91245	2.7857	2.61965	2.7336	2.8653	2.77895	3.17845	2.87835	3.55565
		2	4.78175	2.7852	1.78465	3.58505	3.16265	2.44235	2.571	2.51245	3.0451	2.4187	2.37695	2.94365	4.11095				2	4.02055	2.7404	3.1257	3.1241	2.76135	3.02695	2.658	2.7722	2.7973	2.857	2.92615	2.783	3.42965
		2	3.9536	2.9843	2.3195	4.0302	3.3812	2.39635	2.84605	2.63485	3.1325	2.68	2.51645	3.0083	4.28165				2	3.8146	2.8216	3.1694	3.1313	2.54655	3.07325	2.75135	2.7189	2.8412	2.977	3.06755	2.84605	3.434
		2	4.5646	2.797	2.1966	3.6705	3.0104	2.508	2.5598	2.5402	2.66175	3.06025	3.74735	4.14365	4.5343				2	3.83725	2.735	3.02035	3.20155	2.7336	3.03725	2.8377	2.804	2.8727	2.9707	3.08425	3.2423	3.4059
		2	4.61545	2.8154	1.87415	2.67065	3.5089	2.53475	2.342	2.52835	2.4622	2.897	2.64055	3.02035	4.3892				2	3.6393	2.7614	3.56265	2.89005	2.76135	3.09235	2.5773	2.72945	2.8653	3.0083	3.03645	2.97405	3.7259
		2	3.71425	2.7136	3.2191	2.9206	2.75	2.88875	2.342	2.5539	2.88485	2.76585	2.3717	2.5	4.2202				2	3.52075	2.5858	3.15635	2.83635	2.7459	2.804	2.7541	2.7354	2.90905	2.91245	2.864	3.05655	3.42525
		2	3.5808	2.97	3.9259	3.36785	2.65	2.5715	2.342	2.5894	2.72945	2.804	2.3585	2.95675	3.9953				2	3.6691	2.9216	3.02655	2.86925	3.00165	2.6833	2.7354	2.86355	2.89915	2.6655	3.02035	2.9954	3.57105
		2	3.3106	2.7355	3.64175	2.87445	2.857	2.61775	2.5773	2.92615	3.15355	2.7973	2.34095	3.1313	3.67765				2	3.60865	2.6269	3.281	2.8814	2.89915	3.10845	2.79865	2.89355	2.7354	2.96185	3.03645	3.05165	3.74835
		2	4.6428	2.684	1.97295	2.83065	3.207	2.4622	2.78925	2.3265	2.35635	2.8399	3.3812	2.783	4.09175				2	3.839	2.7121	3.1185	3	2.90905	2.99665	2.706	2.75045	3.08425	2.95675	2.9732	3.14085	3.73265
		2	4.33335	2.9493	2.4418	2.96015	2.89915	3.6225	2.5	2.5739	2.89355	2.98875	2.91245	2.75135	4.2438				2	4.0557	2.7466	3.20665	2.8018	2.92615	3.2423	2.783	2.59855	2.94365	2.84605	2.86355	2.8987	3.54015
		2	3.75705	3.0945	2.342	3.18905	2.70415	3.48855	2.7541	2.413	3.26535	2.85045	2.9614	2.67255	4.52135				2	3.66725	2.7766	3.05655	3.18905	2.84295	3.44385	2.85045	2.5739	2.8218	2.80225	2.87445	2.81605	3.80035
		2	3.9671	3.57	2.4052	3.4442	2.93345	3.80295	2.6249	2.45205	3.3541	2.783	3.0319	2.59615	4.3732				2	3.78655	2.32	3.40035	3.23305	2.71015	3.0187	2.56225	2.5807	2.8653	2.97405	2.94705	2.8147	3.7316
		2	4.4791	2.02	2.63155	3.28825	3.22025	3.956	2.499	2.4083	3.1305	2.4418	2.7171	2.5005	3.5018				2	3.9939	2.9704	2.98875	2.86575	2.9517	2.91205	2.6249	2.5105	2.89915	3.0806	2.68795	3.0319	3.60695
		2	4.2232	1.92	2.64055	3.67765	3.0647	2.5	2.9732	2.51245	3.3541	3.0647	2.7681	2.75135	3.71385				2	4.04255	3.0215	3.03645	2.9398	3.0635	2.89355	2.783	2.7933	2.9841	2.9155	2.53475	3.03725	3.74835
		2	3.6884	2.12	3.50465	3.50465	3.10845	2.4192	2.92615	2.1639	3.3185	2.9347	2.59325	4.08045	3.67765				2	3.8873	2.8764	3.18945	2.9517	3.02075	2.85045	2.783	2.83195	3.0451	2.7459	2.5812	3.02035	3.60625
		2	3.4163	2.0789	3.1484	3.4059	3.15355	4.04755	2.5461	2.1593	3.3801	2.52835	2.77715	3.2596	3.57245				2	3.608	2.8237	3.18	2.804	3.1197	3.1765	2.64055	2.864	2.81515	3.06635	2.75135	3.08425	3.60695
		2	4.01385	3.5969	3.03725	3.4442	3.0647	3.75665	2.59325	2.35055	2.2743	2.6926	2.64055	3.15355	4.67545				2	3.7836	3.1292	3.1313	2.69535	3.07325	3.10845	2.59325	2.65375	2.7409	2.95845	2.7857	2.95465	3.7643
		2	3.8976	1.6754	3.4471	3.5419	2.89915	3.6531	3.1516	2.65375	1.95575	2.45205	2.5298	3.15315	4.0305				2	3.70285	2.8204	3.16625	2.79865	3.22065	3.22025	2.5495	2.687	2.7409	2.88485	2.86225	3.0004	3.6878
		2	3.6715	1.9845	2.30325	3.3034	2.804	3.48855	3.35035	2.5495	2.2611	2.2136	2.804	3.02075	4.02275				2	3.52265	2.735	3.15355	2.9026	3.26495	3.13845	2.7203	2.7226	2.85045	2.85045	2.67255	2.95465	3.7832
		2	3.97885	2.3602	2.3049	3.20155	3.3015	3.1325	3.24075	2.6101	2.1506	2.2561	2.86225	3.0004	4.05615				2	3.58825	2.9095	3.26955	3.022	2.9415	2.9971	2.70415	2.86575	2.85045	2.97405	2.75135	2.9155	3.8461
		2	4.0863	2.0274	2.86225	3.64005	3.6674	3.4048	1.96025	3.00705	1.94745	2.3537	2.45205	3.0451	4.7859				2	3.7959	3.0834	3.3155	3.1004	2.99665	3.2004	2.5495	2.864	2.7322	2.8377	3.02695	2.86225	3.85875
		2	4.14515	2.3498	3.3106	3.27185	3.8079	3.3121	2.023	3.53555	1.8795	2.5947	2.48245	2.9954	4.68				2	3.8787	2.8874	3.32415	2.9449	2.9155	3.0887	2.5303	2.7409	2.81515	3.0635	2.9732	2.92615	3.9702
		2	4.0705	2.0811	2.85045	3.45145	2.4698	3.2035	2.587	3.3838	3.4482	2.4698	2.7212	3.0414	4.78015				2	3.8459	2.6802	3.3155	3.14005	2.857	3.02325	2.4418	2.51245	3.05165	3.06635	3.00415	2.8399	3.99405
		2	4.24	3.2762	2.73905	3.15635	2.4789	3.7202	2.7803	2.9954	3.86845	2.35055	2.62775	2.6744	4.32665				2	3.9067	2.8493	3.4271	3.21755	2.9833	2.89005	2.5456	2.81515	2.6926	3.11205	3.06755	2.8231	3.85875
		2	3.98775	3.9008	2.66175	3.40075	2.48395	3.5217	2.3114	2.98205	3.7832	2.34785	2.2472	2.56225	3.3121				2	3.73155	2.8457	3.37675	3.2191	3.1623	3.26495	2.6519	2.7803	2.804	3.0414	3.0549	2.90945	3.5777
		2	3.65455	2.3205	2.77355	3.88975	2.67065	3.3354	2.6249	2.91245	3.48175	2.62395	2.27705	2.6101	3.26495				2	3.5087	2.4426	2.9841	3.08585	3.0806	3.21755	2.54655	2.92615	2.9517	3.02695	3.2423	2.87835	3.54685
		2	3.89415	2.1395	2.5812	2.7336	2.71015	3.4384	2.804	2.9415	3.24075	2.63155	2.92615	2.48245	4.15935				2	3.65455	2.5312	3.05165	3.1185	2.6627	3.32415	2.71015	2.92615	2.86575	3.0806	2.9904	2.97195	3.54295
		2	3.79005	3.5607	3.02325	2.5544	2.61725	3.75365	1.6919	3.3838	3.33055	2.5812	3.09235	3.14005	4.114				2	3.6878	2.6806	2.98205	3.0537	2.7663	3.182	2.59855	3.191	2.6201	2.70415	3.02695	3.083	3.5892
		2	3.821	3.8728	3.05165	4.24325	2.86575	3.57105	2.16335	3.70135	3.5217	2.6744	2.2299	3.18945	4.1887				2	3.53585	2.42	3.022	3.2928	2.81605	3.1145	2.51245	3.23305	2.7226	2.81825	2.51445	3.07	3.76365
		2	3.4673	3.4287	3.1516	3.1484	2.7226	3.57105	1.7614	2.68795	2.6833	2.68795	2.2299	3.0537	4.16295				2	3.5201	2.9216	3.3034	3.0104	2.8218	3.0761	2.64195	2.6163	2.977	2.7681	2.5298	3.05655	3.67695
		2	3.70465	2.9704	3.21755	2.6201	2.24555	3.18275	2.2611	2.587	3.0187	2.59615	2.294	3.10645	4.0697				2	3.7202	2.9216	2.9707	3.0104	2.7951	3.18275	2.62395	2.6519	3.03725	2.89355	2.7681	3.11005	3.74235
		2	3.4319	3.0204	3.04055	2.7951	2.4135	2.83635	1.7614	2.65375	2.7459	2.3087	2.2299	4.56755	4.5804				2	3.5559	2.8764	3.1851	2.96015	2.7541	3.1241	2.4965	2.6519	3.0806	2.79865	2.89355	2.9069	3.48175
		2	4.09175	2.8304	3.1484	2.86005	2.70415	3.62355	2.2327	2.20225	3.1217	2.7203	2.9411	3.35	3.82				2	4.0028	2.524	3.1145	3.07	2.66695	3.3354	2.51245	2.7586	3.1757	2.79865	3.1016	2.70045	3.78585
		2	3.9246	3.1506	2.7577	2.86005	3.1484	3.0761	1.81795	2.5831	2.65045	2.5298	3.02035	3.3185	4.2323				2	3.81905	2.6269	3.25345	3.0806	2.65755	3.04055	2.66175	2.65045	3.23185	2.897	2.98875	2.8218	3.8013
		2	3.28975	2.5371	3.3264	3.02695	3.2257	3.21755	2.05915	2.2902	2.511	1.96085	2.83065	2.79865	4.5277				2	3.8539	2.4659	2.9206	2.8653	2.84605	3.28825	2.6163	2.804	3	2.90945	2.9732	2.89355	3.5784
		2	3.3264	2.0522	2.8714	3.03725	2.9347	3.53555	2.04085	2.81515	2.413	2.31195	2.77715	2.6101	4.16085				2	3.81905	2.6062	3.05165	2.89005	2.91205	3.0054	2.6833	2.7722	2.89005	2.94365	2.9155	2.96185	3.72155
		2	4.1773	1.923	2.8727	3.467	2.81605	3.32415	1.8446	2.61775	2.6401	2.4668	2.95675	2.804	4.17435				2	3.82425	2.6295	3.1341	2.92615	2.97405	3.42965	2.63865	2.77355	3.0154	2.897	2.98875	3.07325	3.8746
		2	4.34885	1.8356	2.5402	4.63275	2.6306	2.864	1.7066	2.9517	3.36005	2.2655	2.84605	3.54685	4.31885				2	3.7845	2.5352	3.02695	2.9411	2.51245	3.1468	2.61775	2.8714	2.9517	2.897	2.95675	2.7857	3.6118
		2	4.34885	3.6933	2.63485	4.2606	2.3436	3.434	1.77555	2.6519	3.36005	2.1225	3.2573	3.35595	4.3923				2	3.64175	2.7766	2.9411	2.93	2.59855	3.081	2.5739	2.9347	3.1004	2.84605	2.89355	2.7857	3.5288
		2	4.40455	3.3136	2.7322	3.6311	2.1869	3.3634	1.78885	2.61725	3.23185	2.0261	2.9155	2.8853	4.3203				2	3.9051	2.6053	3.1757	2.96015	2.87445	3.09235	2.39425	2.864	2.9206	2.95675	2.8324	3.0004	3.65035
		2	4.2793	2.8766	2.6912	3.57	2.2299	2.93	1.9242	2.85045	2.9908	1.85	2.388	4.0302	4.60895				2	3.8578	2.7033	3.07	3.18	2.88615	3.05165	2.508	2.76135	3.0154	2.7857	3.03725	2.97195	3.75665
		2	3.6459	2.9776	2.18	3.44095	3.15315	3.245	1.7557	2.68	2.3901	3.06755	2.1829	3.67765	4.4272				2	3.82425	2.7121	3.32	3.04015	2.77715	3.1217	2.6655	2.71015	3.04795	2.86925	3.0992	3.0907	3.7165
		2	3.89485	3.0669	2.67675	2.857	3.1484	3.245	2.03595	3.00165	2.48245	2.91205	2.3717	2.3345	3.86395				2	3.89485	2.6717	3.0647	3.0647	3.0761	2.9954	2.6613	2.7973	2.9732	2.81605	2.75135	2.9428	3.6878
		2	4.1067	1.8997	3.2249	3.42965	3.3723	2.70185	2.6926	3.1325	2.32	2.8231	2.294	2.61725	4.43225				2	4.0734	2.9669	3.41795	3.00705	3.022	2.9206	2.71155	2.7354	3.1145	2.73905	2.7541	3.00085	3.62835
		2	4.24795	2.1891	3.3801	3.67695	3.20975	2.587	2.1691	2.97405	2.43	2.73905	3.18	2.8714	4.45925				2	3.72055	2.4814	3.41795	3.1484	3.18	2.84255	2.5045	2.6856	2.9774	2.86925	2.97405	2.977	3.4821
		2	4.56755	2.674	3.1674	3.21755	3.18475	2.67065	1.90395	3.0635	2.2902	2.64055	3.3526	3.21405	4.7731				2	3.91215	2.5218	3.2962	3.4311	3.06755	3.022	2.62775	2.88875	2.9347	2.94365	3.20975	3.07	3.50035
		2	4.59675	2.5219	3.33765	4.17435	3.15355	2.66315	2.28475	2.9	2.4759	2.80225	2.9411	2.673	4.3923				2	3.8539	2.7204	3.19765	3.4311	3.06635	3.1313	2.62775	2.65755	2.9732	2.7857	2.7541	2.977	3.5387
		2	3.9284	2.6272	2.3265	2.43975	2.2	2.97025	2.2655	3.0054	2.22765	2.2611	2.59325	2.65755	4.16775				2	3.9246	2.524	3.33765	3.25575	2.857	2.98205	2.5812	2.6907	3.04795	2.92615	2.91205	3.00375	3.4677
		2	3.68305	2.7806	2.9347	2.82845	2.65045	2.5495	2.15405	2.5812	2.26385	2.5298	2.95675	3.00165	3.75365				2	3.7832	2.6239	3.1694	3.11205	3.0004	2.86005	2.7857	2.7226	2.9	2.92615	2.79865	2.96055	3.6939
		2	4.1003	3.1385	2.6005	3.5089	2.7	2.9833	2.2472	2.89915	2.6401	2.8987	2.783	2.8714	3.86165				2	3.7911	2.7041	3.25345	3.26495	2.80045	2.7322	2.75135	2.9364	2.88445	3.228	2.864	2.8535	3.71385
		2	4.42295	3.6859	2.4254	3.9623	2.6306	2.83065	2.96185	2.86575	2.5807	3.09235	3.2894	2.7951	3.94365				2	3.78715	2.8345	3.2638	3.1484	2.82845	2.98205	2.7354	2.9347	2.98205	3.20155	2.83065	2.87445	3.74065
		2	4.64785	3.3506	2.491	3.67765	2.64765	2.7803	3.13845	2.6201	2.4418	1.978	3.3838	2.87795	4.77075				2	3.62355	2.948	3.2745	3.3234	2.9347	2.93	2.6926	2.86925	2.84695	2.68795	2.7681	3.083	3.53625
		2	4.61575	2.792	2.65755	4.21455	2.6926	2.85045	2.86925	2.4418	2.61725	2.51645	3.08425	3.51745	4.7437				2	3.9003	2.7033	3.281	3.18275	2.84605	3.14005	2.7212	2.68795	2.9774	2.5812	2.7409	3.0104	3.6623
		2	4.2898	3.0758	2.1639	3.88975	2.51445	2.77355	3.0549	2.40415	2.7951	2.388	3.1197	2.5005	4.2438				2	3.7716	2.79	3.2867	3.1484	2.8987	3.04015	2.8231	2.83635	3.07775	2.84605	2.92615	2.96055	3.60555
		2	4.45535	2.9285	2.7409	3.71385	4.12825	2.91245	2.70645	3.0108	2.7409	2.1829	2.45205	2.7074	4.55245				2	3.72055	2.6547	3.23305	3.11205	2.7354	3.0647	2.7857	2.7803	3.081	2.90945	2.706	3.1599	3.65
		2	3.5419	3.002	2.96985	2.7586	3.5171	2.5	2.7518	2.8714	2.6926	2.294	2.4254	3.2039	3.5735				2	3.6173	2.5485	3.25575	3.11205	2.80225	3.07	2.6744	2.7354	3.07935	2.86225	2.87445	2.7731	3.74735
		2	3.33015	3.4214	2.4418	2.7951	3.55985	2.3754	2.62775	2.56565	2.7322	2.3717	2.9833	2.97405	3.76565				2	3.64315	3.42	3.182	3.0761	2.7459	3.1757	2.7212	2.51245	3.0108	2.94365	2.90945	2.97405	3.6773
		2	4.211	3.4204	2.6005	2.5105	3.8891	3.7802	2.7313	2.75	2.89915	2.51445	2.5739	3.44385	3.82425				2	4.0305	3.3868	3.17055	3.0761	2.9347	3.24075	2.7212	2.5	3.09275	2.94365	2.977	2.81825	3.434
		2	3.9953	3.0216	3.5672	2.70185	2.8218	3.7901	3.0549	3.18275	2.4546	2.65705	2.77715	3.0635	3.9003				2	3.99905	2.228	3.1906	2.83195	2.92105	3.1313	2.68795	2.82845	3.07935	2.81825	2.73725	2.97405	3.53025
		2	4.35575	2.7547	1.99125	2.70185	2.70415	3.5609	2.89355	3.29015	2.9411	2.19315	2.4668	2.9517	3.42525				2	3.99905	2.4168	3.2423	3.1004	2.9538	3.07	2.89355	2.7336	3.0154	2.7951	2.81605	2.86355	3.4121
		2	4.7794	3.2204	2	2.66315	3.3034	3.26075	3.2894	2.491	2.7459	2.08925	2.3717	3.02075	3.5514				2	4.11095	2.3274	3.07	3.1004	3.1516	3.0806	3.03645	2.63155	2.9411	2.9069	2.87835	3.16625	3.3838
		2	3.64315	2.9585	2.506	2.83635	4.05125	3.18	3.05165	2.7951	2.97405	2.7857	2.45205	3.88975	3.86165				2	3.7964	2.4033	3.42125	3.03025	3.1504	2.91245	2.9411	2.7409	3.02695	2.9155	2.6744	2.81515	3.4713
		2	4.3809	3.2012	3.26495	2.8814	3.10645	3.5609	2.77715	2.5239	3.35595	2.5812	2.4052	2.6462	3.9598				2	3.88105	3.1178	3.3354	3.022	3.1016	3.11005	3.00415	2.79015	2.95295	2.84295	2.6462	3.1484	3.36045
		2	3.92045	3.2204	3.3106	3.84185	3.80525	3.6705	2.65045	2.2611	3.17805	2.19145	2.62775	2.45205	4.36835				2	3.88105	2.219	3.35335	2.9517	2.857	3.07	2.55	2.5402	3.00165	2.7951	2.81515	2.9411	3.759
		2	4.25205	3.4704	3.1953	2.76135	2.85175	2.6005	2.6043	2.6005	3.0319	2.1691	2.07185	3.6868	4.2863				2	3.67965	3.4204	3.37085	3.04795	2.9069	2.97025	2.6043	2.7336	2.68	2.93	2.86225	3.022	3.72325
		2	4.4365	3.2791	3.4688	2.7951	2.4627	2.5	2.9347	2.56125	2.9347	2.35055	2.84295	2.7354	4.55025				2	3.5419	3.5703	2.87835	2.9732	3.0414	3.04015	2.77895	2.7203	2.8412	3.0635	2.9155	2.93	3.72625
		2	4.28515	2.9397	3.0992	2.61725	2.56225	4.1003	2.76585	2.26385	3.1133	2.52835	2.45205	2.62395	3.9614				2	3.89935	3.1497	3.05165	3.04385	2.8714	3.18	2.87445	3.02325	2.92615	3.1765	2.9732	2.7951	3.6014
		2	4.24265	3.1834	3.37085	2.54655	2.9155	3.7726	2.68	2.81515	2.21415	2.61775	3.5419	2.8727	3.6878				2	3.7165	2.5245	3.05165	3.0414	3.0104	3.47025	2.91245	2.86005	2.55785	2.8218	3.1016	2.706	3.61385
		2	4.1012	2.8304	2.86355	4.10365	2.7166	4.25735	2.88615	2.63485	2.2561	2.61775	2.7212	2.84695	3.8079				2	3.89165	2.4168	3.07325	3.00705	3.25615	3.245	2.7541	2.8018	2.571	2.93345	2.9347	2.84295	3.48175
		2	4.20745	2.4186	3.0647	2.89915	2.4546	3.3015	2.39425	2.3717	2.5831	2.7518	2.3585	3.6045	4.41615				2	3.57105	2.9827	3.2688	2.7951	3.30605	3.28025	3.07935	2.97025	2.658	2.86225	2.9732	2.84295	3.3526
		2	4.0078	2.4516	2.61965	3.25575	3.30945	3.64005	2.8302	2.6101	2.65755	2.84295	2.2472	3.6118	3.6868				2	3.6878	2.8981	3.22685	3.18905	3.20975	3.31095	2.81515	2.7609	2.64765	3.0004	2.7857	2.86925	3.4077
		2	3.39705	3.1506	2.54805	3.18905	2.9517	2.9517	2.706	2.88445	3.03355	2.81605	2.39635	2.9347	3.05285				2	3.4677	2.9623	3.04385	3.28975	2.85395	2.9732	2.71015	2.7803	2.72945	3.08425	2.6744	2.98075	3.1906
		2	3.75365	2.9764	2.658	3.6878	2.9017	2.79865	2.7354	2.51645	3.0104	2.4192	2.4233	3.5018	3.3978				2	3.82425	3.1156	3.2894	3.11125	2.8	3.1484	2.67675	2.91245	2.75545	3.1197	2.75135	2.97195	3.1484
		2	3.5089	2.792	2.506	3.89935	2.95	2.9206	2.5739	2.69535	2.4047	2.96185	2.45205	3.63455	3.82885				2	3.71385	3.0883	3.4731	3.1185	2.8	2.7722	2.75045	2.81115	2.85395	3.17805	2.67255	2.91075	3.5089
		2	3.60695	3.4204	2.5387	3.73265	2.80045	2.9206	2.857	2.1319	2.7166	2.2461	3.4154	3.72155	4.2267				2	3.81905	2.8124	3.23305	3.16265	2.7	2.9908	2.71015	2.7203	2.92105	3.2596	2.98875	3.083	3.5341
		2	4.0697	2.9124	2.6401	3.0887	2.7933	3.48175	2.804	2.5554	2.81115	2.40415	2.35635	4.01155	4.3546				2	3.82425	3.0344	3.5228	2.95845	2.864	2.79015	3.0451	2.65	2.7722	3.1623	2.706	3.17805	3.55845
		2	4.1067	2.3661	2.70185	2.8727	3.00705	3.273	2.4413	2.2209	2.82845	2.3901	2.10295	3.33805	4.47215				2	3.86685	2.8381	3.57525	3.02075	2.7933	2.83065	3.02325	2.66695	2.8218	3.06755	2.7681	3.14085	3.699
		2	3.74765	2.4606	2.6201	3.0054	3.18275	3.1757	2.82	2.30325	2.4331	2.28475	2.2611	3.347	4.78175				2	3.74835	3.0404	3.1851	2.9449	2.7933	2.88445	2.804	2.7973	2.68795	3.02695	2.7541	3.09235	3.67185
		2	3.75365	1.956	2.32	3.09235	3.04055	3.47025	2.0402	2.37065	2.61965	2.8324	2.2299	3.14085	3.53555				2	3.821	2.9457	3.31095	2.9411	2.9	2.83065	2.8018	2.7973	2.91245	2.85045	2.64435	2.97195	3.5288
		2	4.4598	2.197	2.6077	3.0104	3.8184	2.9129	2.28035	2.20055	2.7171	2.7313	2.9904	3.04385	3.5107				2	4.0361	2.6637	3.3264	3.16425	2.65375	2.9908	2.84695	2.6655	2.7951	2.88485	3.03645	3.0696	3.5018
		2	4.54535	3.7902	2.89005	3.75765	3.7125	2.81115	2.09405	3.7165	2.62395	2.6163	3.228	2.9411	3.97555				2	4.203	2.6717	3.1765	3.1197	2.7586	2.93	2.89915	3.022	2.8399	2.91245	2.87835	2.94705	3.83275
		2	3.94365	2.1487	2.98075	3.9661	3.68305	3.1241	2.4703	2.32865	3.1133	2.6655	3.2423	3.4821	3.72725				2	3.89485	3.0909	3.08585	2.96815	2.54655	3.0537	2.96815	2.80225	2.7879	2.9069	2.87835	3.1313	3.61695
		2	4.1815	2.2949	3.0635	3.4311	3.2222	3.35035	3.6335	2.3537	3.9661	2.7973	3.273	2.72855	3.93225				2	3.9259	3.2855	3.0083	2.804	2.864	2.91245	2.9841	2.77715	2.4965	3.08585	3.0992	2.80445	3.57945
		2	4.10365	3.3215	3.63075	3.67765	3.53625	3.207	3.44385	2.23215	3.1325	2.9753	2.64435	2.87835	4.02615				2	3.9259	3.0446	2.5461	2.9364	2.7577	2.7879	3.3019	2.6926	2.706	2.95845	2.98875	2.75135	3.59025
		2	4.0608	3.7713	3.65275	2.43975	3.74835	3.44095	2.81825	2.3087	3.0635	3.0647	2.81605	3.3838	3.63455				2	3.94365	2.8457	2.86225	2.9	2.9449	2.6077	2.97405	2.9347	2.75045	2.7731	2.9411	3.02325	3.6841
		2	4.14005	2.8896	3.05655	2.36905	3.28975	3.5805	3.11205	2.21925	3.3541	3.19885	2.97405	3.1906	3.36825				2	3.82885	3.2329	3.19455	2.9707	2.76585	2.88445	2.9753	3.0806	2.61775	2.85045	3.1484	3.16425	3.66675
		2	4.0528	3.1083	2.66835	3.82425	3.28825	3.53025	2.9296	2.571	2.98205	3.10845	3.00415	2.5739	3.8552				2	3.98245	3.329	3.4077	3.1145	2.5495	2.7609	2.8218	2.75545	2.8653	2.96015	3.03645	3.0451	3.74835
		2	3.65	3.1215	2.7409	3.18905	3.28825	3.36005	3.1325	1.96595	3.44095	3.20155	2.45205	2.8218	3.9427				2	3.67765	3.3704	3.26535	3.0054	2.83635	2.96015	2.9971	2.69675	2.76135	3.0806	2.9411	2.9296	3.61835
		2	4.2012	3.1793	2.64765	2.7226	3.0054	2.98205	2.4622	2.2699	4.0994	2.9841	1.93005	2.804	4.8231				2	3.6173	3.1204	3.18945	3.2191	2.7586	2.98205	2.66695	2.8853	2.43825	3.1674	2.7541	2.90905	3.44745
		2	4.38635	3.3215	2.7459	2.687	2.68795	3.40035	2.41505	3.32415	3.3978	2.92105	3.26265	2.90905	4.0697				2	3.53835	3.1204	3.25575	2.9026	3.21755	2.88445	2.5715	3.0083	2.63865	3.1257	2.864	3.2039	3.58505
		2	4.16205	3.4204	3.1145	3.07775	2.86925	3.467	2.499	3.04385	3.70475	2.5739	3.2573	2.73905	4.31855				2	3.6125	2.5218	2.86095	3.022	3.11125	3.0647	2.6101	2.5831	2.62395	2.9039	3.10485	3.26535	3.57105
		2	3.82425	3.3788	3.35	3.4677	3.25345	3.467	2.1662	2.85045	3.4677	2.4026	3.44745	2.6926	3.6895				2	3.5419	2.6852	2.65045	2.9398	2.9707	3.0647	2.804	2.78925	2.72945	3.0319	3.0083	3.10885	3.57945
		2	4.60895	3.6177	3.2638	3.21755	3.08585	3.42525	2.06155	2.23215	2.28965	2.1966	2.4052	2.9732	3.89135				2	4.03115	3.001	2.7074	2.9707	3.1468	2.9411	2.783	2.56225	2.51245	3.16625	2.70415	3.0549	3.556
		2	4.32	3.2325	3.4092	3.18275	3.08585	2.55195	2.2561	2.2677	2.3436	2.81515	2.7212	3.20975	4.8283				2	4.0528	3.5101	2.85175	2.9364	3.2191	2.83065	2.8147	2.5224	2.55195	2.9904	2.7857	3.05655	3.3871
		2	4.60975	2.842	2.3585	2.9347	3.1484	2.8018	1.97295	2.0988	2.35055	2.73905	3.6366	3.08425	4.75				2	3.72055	3.5181	2.9504	2.65375	3.0761	2.6912	2.73725	2.5005	2.65045	3.0004	3.1197	3.07	3.68
		2	3.42965	2.6173	2.2522	2.5105	2.76585	2.4703	2.36325	2.1101	2.34305	3.0887	3.7	2.8853	4.97015				2	3.29735	3.2383	2.7541	2.9347	3.11205	2.857	2.8714	2.59855	2.71015	3.0887	3.1623	2.977	3.61005
		2	3.33055	3.72	3	3.74835	2.9026	2.89005	2.8	2.61965	2.48695	3.0806	2.499	2.9364	4.2027				2	3.54015	2.52	2.85175	3.0414	2.9347	2.70185	3.00375	2.9026	2.44385	2.9411	3.0083	2.89005	3.53625
		2	3.22025	2.701	3.2004	3.35895	3.3264	3.61005	2.6019	3.0761	2.6912	2.84295	2.31195	3.69085	4.3142				2	3.60035	3.27	2.95	3.0054	2.9732	3.2035	3.15	2.89355	2.59855	2.96015	2.63155	3.04015	3.68915
		2	4.0608	3.0854	2.9517	3.75035	2.6201	3.34215	2.76135	2.673	3.6531	2.56565	3.1953	4.28775	4.11885				2	3.7101	3.57	2.85	3.32415	2.7336	3.26075	3.0537	2.61725	2.506	3.09275	3.022	2.93345	3.55105
		2	4.52605	3.0976	2.85175	3.821	3.5146	3.4828	3.1197	3.0414	2.5239	2.6856	3.434	3.57805	3.6705				2	3.75365	2.3811	2.9538	3.1484	2.9449	2.9517	3.0104	2.92745	2.64195	3.05165	3.1181	3.1217	3.65
		2	4.36605	3.048	2.413	3.821	3.33015	3.5217	2.86575	2.89355	2.6926	2.75045	3.592	3.6201	4.35575				2	3.54685	3.274	3.1504	3.0761	3.0414	2.96015	2.82845	2.89355	2.48245	3.07	2.8987	2.93345	3.57945
		2	4.49695	2.62	2.25885	3.7125	2.87445	3.39005	2.9517	2.91245	2.7354	2.21415	2.4052	3.02075	4.54865				2	3.82425	3.42	3.35595	3.32415	2.9517	2.7459	2.87445	2.80445	2.6833	2.88875	2.90945	2.97405	3.68915
		2	4.6011	2.9668	2.9517	3.75365	3.4907	3.2035	3.02035	2.7951	2.81515	2.32595	2.294	2.9069	4.67385				2	3.5018	2.3162	3.1504	3.22685	3.3034	3.1213	2.9411	2.9614	2.6077	2.77715	2.81515	2.97405	3.6531
		2	3.85875	2.7136	2.8018	3.9623	2.83195	3.09555	2.34785	3.0696	2.70185	2.2594	2.17315	2.86355	4.99325				2	3.49855	2.2424	3.1	3.2191	3.0537	3.00165	2.88875	3.0319	2.56565	2.88485	2.85045	2.88875	3.55105
		2	3.3354	3.0344	3.20975	3.8552	2.48395	3.9195	2.34785	2.82575	2.9	2.4187	2.53475	2.7313	4.6519				2	3.49285	3.3618	2.65045	3.11205	3.08585	3.0104	2.7577	2.86355	2.5544	2.86925	2.95675	2.9753	3.51925
		2	3.37715	3.3995	3.3	3.54685	3.89165	3.35595	2.40415	3.31435	3.31435	2.14765	2.75135	2.37695	3.7363				2	3.36155	3.3124	2.75045	3.081	3.0761	3.1484	2.83065	2.76585	2.66695	3.07325	3.0083	2.658	3.91695
		2	3.7822	3.0827	2.4	3.74835	2.4759	2.96015	2.1587	3.1293	3.5	2.2472	2.3585	2.3436	4.4407				2	3.33205	2.7304	2.8018	3.1484	2.9707	3.04015	2.7541	2.8443	2.6401	2.897	2.7681	2.65755	3.762
		2	3.93955	3.0945	2.45205	3.26495	2.3754	3.467	2.5244	2.45155	3.26075	2.35055	2.32865	2.7973	3.9503				2	3.22375	3.1424	3.1004	3.1145	2.9347	3.02695	2.92745	2.8443	2.413	2.8324	2.96015	3.02695	3.8503
		2	3.36155	3.02	2.55	2.84255	3.821	3.35595	2.612	3.02075	3.26075	2.96185	2.294	2.8178	5.15875				2	3.38895	2.8204	2.80045	2.97025	3.04385	2.9954	2.96055	2.68	2.4546	2.70415	3.03645	2.97405	3.9655
		2	3.2311	3.3257	2.35055	2.9517	3.54685	3.7202	2.9538	2.6926	3.02325	2.6926	4.17435	2.35055	3.8082				2	3.21285	2.4773	2.9017	2.9411	3.1851	3.10645	3.1504	2.5831	2.4698	2.7212	3.03645	2.8412	3.67765
		2	4.3411	3.1715	2.61725	3.07935	3.04795	3.7316	2.8853	2.6926	2.3717	2.4192	2.19315	2.7785	3.42965				2	3.74435	2.4773	2.7	3.02695	3.11205	2.96815	3.11005	2.8987	2.7203	2.68795	2.90945	2.857	3.6773
		2	4.52135	3.2704	2.6043	3.08705	2.9517	3.05285	2.7459	2.9614	2.66695	2.9347	2.2299	4.1503	4.3566				2	3.6335	2.7217	2.70415	2.88485	2.8293	3.0451	3.1325	2.9232	2.4005	2.8231	3.022	2.977	3.86845
		2	3.3801	3.8601	2.6519	3.0549	3.9259	2.9538	2.62345	2.7459	2.7322	2.87925	2.4668	3.88975	4.478				2	3.15315	3.1663	2.70185	2.6655	2.9	3.05165	2.9707	2.9517	2.22035	2.7212	2.92615	2.9	3.8552
		2	3.7343	3.4206	2.55195	3.3015	3.4059	3.32	2.6077	2.86355	2.6926	3.1623	2.2611	3.70035	3.762				2	3.3324	3.311	2.5505	3.09235	2.7951	3.16425	2.9517	2.78655	3.16265	2.64055	2.88615	3.05165	3.5089
		2	3.9853	3.9294	2.05	3.6555	2.96985	3.04015	2.4021	2.1225	2.7281	2.84605	2.68795	2.90945	4.0003				2	3.3204	3.1623	2.8	2.79865	3.0414	2.9411	2.70185	2.4135	3.04385	2.70415	2.97405	3.03725	3.6
		2	3.762	4.0636	2.20055	3.9246	2.76135	3.4121	2.45	2.1225	2.7933	3.02695	2.3717	2.84295	3.82655				2	3.13845	2.9437	2.8018	2.9364	2.96985	2.88445	2.804	2.4135	2.8293	2.7313	3.0992	3.0004	3.5228
		2	3.1016	3.5303	2.9017	3.18905	3.25575	3.1004	3.00665	2.91205	2.5812	2.6401	2.3901	2.8178	3.7593				2	3.4821	2.9411	2.65755	2.9129	3.04055	2.8714	2.86575	2.59615	2.61725	2.6613	2.8987	2.9517	3.7165
		2	3.26955	3.7769	2.81605	4.03115	3.28825	2.85045	2.20905	1.93195	3.34215	2.84695	2.3585	3.1753	4.58805				2	3.56545	3.182	2.66175	2.7933	2.9347	2.7281	2.9517	2.63155	2.7722	2.5554	2.6249	2.8399	3.68815
		2	3.10845	3.6555	3.3034	3.32415	3.0154	2.6907	2.20225	1.77555	3.33015	2.6	2.32595	3.07325	4.83865				2	3.57945	3.0104	2.75725	2.86925	2.9732	2.86575	2.85045	2.8377	2.68795	2.85045	2.804	3.0549	3.8344
		2	3.3812	3.1516	3.6014	3.40075	2.9449	2.9517	2.85175	1.8439	3.2527	2.8178	2.10295	3.07325	3.45035				2	3.4821	3.2535	2.65045	3.04055	2.864	2.9026	2.95675	2.5831	2.7281	2.88485	2.95675	3.03725	3.45325
		2	3.7343	3.3242	2.3049	4.59835	2.9774	2.7409	2.8	1.90395	3.1468	1.96975	2.45155	2.6744	3.55315				2	3.4442	2.7518	3	2.86575	3.0104	2.804	2.85175	2.56225	2.864	2.7313	2.88615	3.08425	3.55315
		2	3.6715	3.4591	1.96595	4.2193	2.65755	3.34255	3.1	1.8337	3.1516	2.71155	2.22035	3.08425	3.8707				2	3.33655	2.9517	2.9155	2.9833	2.82845	2.8714	3.15	2.59615	2.76135	2.88875	2.70415	2.98875	3.628
		2	4.35575	3.3593	3.5089	3.2596	2.6519	3.3015	2.70045	2.00125	3.4828	3.2596	2.3	3.25345	3.5228				2	3.28975	2.9	2.80045	3.1468	3.0054	2.68	3.06025	2.7409	2.70185	2.897	2.9504	2.857	3.63455
		2	3.82425	3.0517	2.1523	3.57105	2.5831	2.98205	2.96055	1.9906	3.022	3.2257	3.463	2.89355	3.61835				2	3.36785	2.7541	2.80045	3.0104	2.7586	2.84295	2.96055	2.48245	2.7459	3.00415	2.98875	2.9841	3.4713
		2	4.32665	3.0566	1.65075	3.1516	3.39705	2.98205	2.612	2.13775	3.29015	3.4482	2.96185	2.1095	3.42055				2	3.245	3.0204	2.7	3.39705	3.0054	2.89915	2.82845	2.69675	2.7322	3.1149	3.1016	2.9652	3.54155
		2	3.1217	2.9606	2.1523	3.3634	2.5495	3.33055	2.76585	1.98115	3	3.25	3.03725	2.01555	4.4204				2	3.1757	2.861	2.65425	3.04055	2.9	2.804	2.86355	2.73725	2.70415	3.18	3.02035	2.857	3.6335
		2	3.434	3.7085	1.95065	3.28825	2.82845	3.1757	2.7409	2.1783	2.98205	3.07	3.03645	3.526	4.7508				2	3.40075	3.0017	2.75045	3.18275	2.7226	2.7459	2.9232	2.65755	2.5239	2.87835	2.9411	2.81515	3.7259
		2	3.245	3.617	3.0504	4.10365	3.5089	3.52455	2.77715	3.0907	2.8714	2.0131	3.20975	3.5672	3.5				2	3.4059	3.015	2.9	2.9707	2.9517	2.5807	2.9833	2.68795	2.5739	2.783	3.03645	2.76135	3.5514
		2	3.5089	3.7554	3.1004	3.9246	3.28975	2.1219	2.51445	2.07425	2.706	2.43825	2.97405	2.71015	3.60035				2	3.4677	2.857	2.65	3.04055	2.79865	2.5239	3.03645	2.65755	2.8987	2.64055	3.09235	2.4418	3.70035
		2	3.49855	3.2016	3.15	3.32415	3.16265	3.25	3.55845	2.21925	3.65275	3.0549	2.75135	3.4311	4.1527				2	3.3838	2.9005	2.55195	2.864	2.86575	2.90045	2.7681	2.783	2.87925	3.1484	3.03645	2.9904	3.60035
		3	3.5514	3.3515	2.83595	2.864	2.9398	3.11005	2.3717	2.36485	3.60035	3.06755	2.2611	2.388	4.2107				3	3.2035	2.7541	2.7541	2.89915	2.82845	2.7879	2.92615	3.1149	2.7577	2.86225	2.97405	2.88875	3.51745
		3	3.5934	3.4033	2.70415	2.9449	3.5089	3.42525	2.08925	2.2677	3.3871	2.2136	2.4668	2.51645	3.5847				3	3.2596	2.8005	2.857	2.86925	2.76135	2.6627	3.0083	3.07	2.8412	2.94365	3.0083	2.7518	3.467
		3	3.467	3.5514	2.7518	3.9246	3.36785	3.7313	3.11205	1.94165	3.1816	2.44235	2.54805	3.98025	3.48175				3	3.2596	2.8005	2.65755	2.96985	2.6519	2.7189	2.86355	2.7541	2.6077	2.86925	2.87835	3.10845	3.43
		3	3.53555	3.2516	2.4021	3.6555	3.36045	3.39005	2.95295	2.491	3.16425	2.23885	2.64055	3.36785	3.6878				3	3.3185	2.9005	2.55195	3.081	2.68795	2.75	2.8653	2.82575	2.67675	2.90905	3.03645	3.0104	3.57945
		3	3.37085	2.3006	1.95575	2.57	3.7583	3.5805	2.62395	3.29015	3.05165	2.19545	2.6401	2.7313	4.50695				3	3.4821	2.8005	2.85045	2.79865	2.7586	2.84255	2.84295	2.8147	2.5554	2.75045	3.0463	3.1325	3.5784
		3	4.1887	2.3022	3.9	2.83635	2.28035	2.86355	2.65045	2.9232	3.1313	2.1024	2.7212	2.8377	4.83245				3	3.33205	2.8	2.45205	2.76135	2.61725	2.9517	3.0108	3.0104	2.67065	2.6856	3.05165	3.0992	3.62355
		3	4.07065	2.6005	3.0504	2.6907	2.48395	2.68	2.7313	2.86355	3.68305	2.136	3.66775	3.386	3.43				3	3.3121	3.1037	2.3548	2.76135	2.5831	2.78655	3.02075	3.0104	2.65755	2.61775	3.11205	2.91205	3.5217
		3	4.0503	2.6019	2.8018	3.0414	3.26495	3.1484	2.6613	2.5831	2.0555	2.804	3.42235	3.27605	3.4384				3	3.52455	2.7573	2.85045	2.72445	2.76135	2.69675	2.84295	3.0319	2.6249	2.84695	3.25	2.83065	3.55315
		3	4.3983	2.4021	2.1024	2.7226	3.22685	3.0104	2.48845	2.8147	2.48395	2.8218	3.1623	3.2423	4.40115				3	3.5018	2.861	2.857	2.9398	2.9833	2.65755	3.0004	2.9232	2.65375	2.8727	3.00415	2.70415	3.6555
		3	4.01405	2.667	2.45815	2.43975	3.62835	2.9428	2.5539	2.4135	3.7259	3.28825	2.23215	3.49605	4.28515				3	3.4828	2.5623	2.75725	3.0054	2.91245	2.5812	2.8324	2.82575	2.7933	2.97405	2.9347	2.94705	3.4792
		3	4.2202	2.1054	2.0506	4.10365	3.4713	2.8535	2.0402	2.31625	2.4459	3.25	2.2677	3.33205	4.7629				3	3.3712	2.6618	2.85395	3.1484	2.94705	2.5495	2.94365	2.706	2.6907	3.00165	2.75545	3.22025	3.60865
		3	4.0503	2.25	1.8507	3.72055	2.8535	2.72945	1.7734	3.89425	2.491	3.1325	3.49465	3.3155	4.3572				3	3.4482	2.6005	2.9504	3.2527	3.2867	2.64765	2.8231	2.77715	2.65755	2.9155	3.31095	2.97405	3.6031
		3	4.5618	3.0517	3.30605	4.0361	3.31435	3.00085	2.5495	2.706	3.16265	2.7313	3.95285	3.05165	4.03115				3	3.4889	3.3015	3.05165	3.04385	2.97195	2.7459	2.93	2.7541	2.8714	2.88875	2.9954	2.96015	3.5288
		3	4.15965	3.2016	3.2504	3.2928	2.3345	2.23605	2.2743	2.66835	3.16265	3.0463	2.40415	3.32455	3.956				3	3.53305	3.0038	2.75	3.0104	2.80445	2.64765	2.8727	2.59615	2.83065	2.86925	2.88615	3.1293	3.53025
		3	4.50695	2.65	1.70295	3.26495	2.08865	2.3265	3.39485	2.32865	3.4442	2.91245	2.45205	2.91075	3.86845				3	3.56405	2.8005	2.85395	2.9833	3.05	2.68	3.02655	2.91205	2.7951	2.8147	2.77715	3.00665	3.75
		3	3.76365	2.312	1.8111	3.5217	3.5228	3.1753	2.95	2.7171	3.53555	2.87835	3.5892	2.65045	3.76565				3	3.76365	2.8505	2.9069	2.8814	3.01495	2.5676	2.9	2.87445	2.65755	2.89355	3.0319	2.9	3.64005
		3	3.8581	2.341	2.3087	2.3712	2.5544	3.28825	2.7541	2.21925	3.35035	2.4668	3.15635	2.75725	3.65855				3	3.5735	2.9155	2.9707	2.86925	2.91075	2.5402	2.75725	2.7203	2.7609	3.022	2.977	2.9504	3.72155
		3	3.592	4.2691	2.3548	2.5831	2.7	3.1484	2.72945	2.3087	3.73965	2.75135	2.90945	2.9039	4.3912				3	3.526	3.1016	2.8714	2.86925	3.05	2.5598	2.82845	2.7681	2.63865	2.85045	2.85045	3.1016	3.76565
		3	3.4311	2.2804	2.25885	4.0078	3.908	2.1587	2.7171	2.06155	3.56405	2.7681	2.6926	2.72945	3.5032				3	3.5419	2.7286	2.96055	3.0537	3.2745	2.5831	2.99205	2.87835	2.7973	2.95675	3.03725	3.02035	3.40145
		3	4.19075	2.4516	2.5005	3.0414	2.65755	2.47385	2.4254	2.1101	3.3444	2.95675	2.84295	2.92745	3.7832				3	3.434	2.8936	2.65755	3.32415	3.00665	2.8147	3.083	2.864	2.9155	2.70415	2.84695	2.99205	3.55565
		3	4.396	4.0312	2.6019	4.3278	2.55785	3.32415	2.3759	1.94485	3.5514	3.1516	2.93	3.26265	3.9702				3	3.8269	2.9347	2.86575	2.9069	3.0647	2.7722	2.82845	2.89355	2.59855	2.76135	2.95465	2.86355	3.64005
		3	4.1319	2.9347	2.71155	2.48395	2.65425	3.4731	3.49355	2.48645	3.57945	2.82845	2.77715	3.1293	4.6141				3	3.64005	2.7295	2.81115	2.864	3.05165	2.7459	2.83595	2.67255	2.9774	3.0154	2.9347	2.8147	3.7353
		3	3.8746	2.673	2.45815	2.4789	2.804	3.1145	2.3436	2.294	3.1906	3.467	2.14765	2.7541	4.56425				3	3.8581	2.4825	2.857	3.00705	2.90045	2.8218	3.0594	2.67255	2.857	2.91245	2.86925	3.10485	3.7822
		3	4.08045	2.4825	2.6005	4.0783	3.95125	3.02035	2.4683	2.32435	3.3019	2.20055	2.19315	2.87445	5.10415				3	3.544	2.5318	2.5505	3.2527	3.1504	2.78655	2.9347	2.68795	2.96815	2.88875	2.88485	3.0104	3.4918
		3	4.63275	2.9211	2.2522	3.89485	3.8659	2.9841	2.21415	2.47385	2.68795	2.4026	2.61965	3.04385	3.65035				3	3.76365	2.5894	2.5505	3.28975	3.0104	2.78655	2.8853	2.8987	2.51445	2.85045	3.0549	2.91245	3.467
		3	4.6931	3.0517	2.15525	2.87445	3.11005	3.26535	2.4083	2.32865	3.25155	2.3	2.90945	2.7459	3.8503				3	3.61385	2.7074	2.9017	2.9707	2.8714	2.89355	2.9841	2.706	2.7	2.95675	2.9411	3.03355	3.45325
		3	4.28075	2.75	2.35055	2.5831	2.511	3.10845	2.0056	2.1587	3.00165	2.30055	2.6744	2.64435	4				3	3.62665	2.977	3.3034	2.9732	2.61965	2.7951	3.1197	2.5831	2.76135	3.0504	2.89355	2.91245	3.48175
		3	4.1	2.7541	2.5544	3.80295	2.66835	3.18945	2.1213	2.4135	3.45615	3.0594	2.79865	2.7951	3.5				3	3.7855	2.8218	2.9	3.04795	3.0083	2.8443	2.82845	2.8147	2.5224	3.1484	3.1181	2.9428	3.5805
		3	4.81585	3.2063	2.6043	3.22685	2.91205	3.33765	3.32415	2.78655	2.95465	2.9347	3.1953	2.7663	4.396				3	3.86395	3.1484	2.6043	3.16265	2.8987	2.62345	2.9841	2.7951	2.5539	3.1321	3.08425	2.87795	3.6335
		3	4.0497	3.0414	2.5045	3.6459	2.67255	3.54295	2.3087	2.92745	2.3049	2.81515	2.98875	2.8853	4.25735				3	3.73965	3.3871	2.5544	3.25345	2.87925	2.5894	3.02655	2.7951	2.61965	2.90905	3.022	2.9707	3.72155
		3	3.43985	3.2962	2.35	3.89485	2.80225	3.25575	2.4627	2.9026	2.5739	2.7226	3.18475	2.73725	4.0608				3	3.7313	3.2389	2.30215	3.0154	2.90945	2.64765	2.81115	2.8535	2.6613	2.86095	2.7354	2.977	3.69085
		3	3.54155	3.2389	2.0025	3.32415	3.98495	2.9347	2.3049	3.10845	2.19205	2.5298	3.32415	2.60865	3.76065				3	3.72155	3.38	2.9538	3.04055	3.08425	2.9428	2.85395	2.66835	2.3712	2.9753	2.84605	3.14085	3.86005
		3	3.2004	3.1257	2.4546	2.6519	4.19075	2.8714	2.55785	2.65755	2.5105	3.2004	2.86925	2.61725	4.6457				3	3.71215	3.5725	2.55195	3.2596	2.97405	2.9347	2.86575	2.87445	2.40415	2.93345	3.03725	2.9428	3.5514
		3	3.15795	3.1145	2.55195	2.5812	2.5402	3.281	2.9069	2.66835	2.33775	3.2035	2.96185	4.11885	4.4936				3	3.8161	2.8658	2.7518	3.04385	3.2867	2.87795	2.7722	2.77715	2.4759	2.86005	2.95675	3.3634	3.60555
		3	4.7183	2.9707	2.55195	2.3754	2.5495	3.2249	3.37345	1.77555	2.5495	2.864	2.897	2.4622	4.51055				3	3.71215	2.7116	2.7518	3.15635	3.1293	2.82845	2.86355	2.9347	2.4459	2.8293	3.0992	3.20975	3.59235
		3	4.57085	3.2638	2.6	2.6401	3.0104	3.3136	3.10845	2.2136	2.4135	3.182	3.1197	2.6926	4.93965				3	4.0131	3.543	2.75045	3.1004	2.9833	2.96055	2.61965	2.81605	2.4083	2.804	3.2423	3.1016	3.6715
		3	4.67465	2.7795	2.2522	3.4384	3.25	3.42345	3.1325	2.5461	2.6627	3.17055	2.8324	2.8377	3.3634				3	3.8552	3.1863	2.65045	3.15635	2.85045	3.1694	2.73725	2.62775	2.48395	3.09275	3.19455	2.9347	3.4092
		3	4.0215	2.9841	2.56225	3.53625	3.57945	2.6077	3.4033	2.43515	2.57	2.53475	2.32435	2.85045	3.4677				3	3.8347	3.3871	2.70415	3.1241	3.15755	3.11005	2.7951	2.7577	2.5303	3.1313	3.2423	3.08585	3.3136
		3	3.9906	3.1065	3.02655	3.0054	3.4713	2.6519	3	2.0555	2.75	2.7973	2.9904	3.0083	4.89745				3	3.6125	3.182	2.9707	3.3941	3.0992	3.06025	2.95675	2.7577	2.32	2.9517	2.96015	3.1149	3.5341
		3	4.65295	3.6266	2.5676	3.25575	3.72625	2.95675	2.59855	2.07425	2.6519	2.17085	2.8231	3.0992	4.8572				3	3.8707	3.2118	3.1694	3.3634	3.15755	3.0104	2.59855	2.70415	2.68795	2.90905	3.20975	3.00085	3.5892
		3	4.28775	3.0647	2.7663	3.7911	3.54155	3.05655	2.48245	1.9925	2.5831	2.30705	2.7212	2.75725	4.6325				3	3.8331	3.6087	3.00665	3.3034	3.347	3.0104	2.7681	2.7577	2.4135	2.72945	2.8231	3.0104	3.61835
		3	4.272	2.3548	2.65045	3.3738	3.54155	3.15635	2.45205	2.1983	2.57335	3.05165	2.5812	3.0319	4.7056				3	3.9661	2.7	3.1004	3.20155	3.2985	3.00165	3.15315	2.70415	2.58885	2.67675	2.7313	3.0594	3.61835
		3	4.14275	1.9027	2.75725	2.7609	2.51445	3.06025	2.28035	2.6249	3.1248	2.1523	3.04385	3.06025	4.4847				3	3.5934	2.804	3.0537	3.23185	2.79865	2.81605	3.02075	2.51445	2.6272	2.77355	2.8987	3.1694	3.49465
		3	4.1146	2.3506	2.70045	2.9206	2.70645	3.4731	2.5005	2.6744	3.37375	1.95575	3.00415	3.20155	3.9878				3	3.8079	2.861	3.0504	3.16265	2.8231	2.977	3.083	2.59325	2.58885	2.90045	2.7354	3.20155	3.42235
		3	4.40595	2.502	2.35215	3.6878	2.77355	3.2249	1.93195	2.5	3.0536	2.5303	2.9347	3.0696	3.99405				3	3.71215	2.7573	2.8018	3.67815	2.7189	3.02655	2.92105	2.7354	2.81345	3.03025	2.85045	3.16625	3.6963
		3	3.8513	2.4505	2.70045	3.4935	2.5402	3.02655	2.07185	2.3537	3.82855	2.7226	3.0549	3.16425	4.32				3	3.6963	2.8072	3.0004	3.4493	2.84295	3.0104	2.9707	2.8147	2.7785	3.1241	2.5739	3.0907	3.49855
		3	3.8079	3.4004	3.65855	2.87905	2.5947	3.07	2.15525	2.6306	3.4026	2.65755	3.1149	3.2315	4.52135				3	3.74735	3.2063	2.71155	3.45705	2.9732	3.0647	2.95675	2.65755	2.756	3.1484	2.7857	3.0414	3.53555
		3	3.8513	3.6514	3.00165	3.20555	2.7731	3.3593	2.30215	2.5402	2.848	3.1468	3.07325	3.02035	3.9878				3	3.57945	3.3534	2.7518	3.53585	3.0083	2.9652	3.0537	2.69675	2.51575	3.0414	2.81515	2.99205	3.78585
		3	3.7901	2.65	2.70045	3.45705	3.07935	3.3354	3.1004	2.76585	3.28295	2.23605	3.273	3.27605	4.203				3	3.6201	3.0004	3.00165	3.4935	2.804	2.91245	2.75045	2.69675	2.44765	2.78925	2.86225	3.0696	3.6963
		3	3.7165	2.8936	2.6005	3.1241	3.1004	3.05655	2.90045	2.48245	2.25585	2.1966	3.03645	3.10885	3.91185				3	3.6623	3.0208	3.1004	3.66665	2.97025	2.8377	2.85395	2.5894	2.20805	2.94705	3.0992	3.02075	3.63595
		3	3.64725	2.3927	3.0537	2.9881	3.0054	3.5306	2.75	2.4187	2.6998	2.43515	3.6688	3.02035	3.57805				3	3.67865	2.9275	3	3.6448	2.65375	2.75545	2.80715	2.81605	2.5386	2.86225	2.7541	2.96185	3.5934
		3	5.14415	3.6	2.2522	3.39935	3.0761	3.4033	2.9039	2.3717	2.86745	2.7857	2.4698	3.2867	3.6878				3	3.53555	3.1	3.01495	3.39935	2.9347	2.8853	2.86095	2.706	2.5517	2.81515	2.71155	3.03355	3.50465
		3	4.0503	4.0525	2.45815	3.25575	2.82845	3.49355	2.857	2.1983	2.97695	2.70645	2.4698	3.182	4.00125				3	3.43	3.0414	3.1	3.49985	2.9	2.87795	2.857	2.6101	2.5725	2.7541	2.8324	2.9504	3.60035
		3	4.211	2.5812	2.3548	2.4989	2.9	3.64175	3.10645	1.81245	2.76005	2.06155	3.17845	2.864	3.70135				3	3.5934	2.673	3.05165	3.3941	2.8293	3.00085	2.9	2.6655	2.5517	2.67255	2.95675	3.022	3.6014
		3	3.99625	2.779	2.255	2.4989	2.7226	3.1185	2.75	1.81245	2.92725	1.80695	3.40035	3.20155	3.95505				3	3.49855	2.836	2.9517	3.3473	2.9364	2.8535	2.9517	2.5812	2.26665	2.658	2.81605	3.16625	3.6531
		3	3.86945	2.4026	3.6031	2.6874	2.7722	3.20665	3	2.21925	3.2366	2.1225	2.7857	3.76565	3.63455				3	3.7313	2.9614	2.9504	3.44415	3.1484	2.8443	2.95	2.6	2.3898	2.7354	3.0083	3.3049	3.5672
		3	4.22995	2.3345	2.2	3.20695	2.82	3.1753	2.4047	2.5461	2.58885	2.08805	2.804	3.72725	4.23615				3	3.80035	3.25	2.85	3.3941	3.11005	2.92745	2.7541	2.7681	2.4962	2.5773	2.83065	3.23885	3.26535
		3	4.43425	2.4516	2.25	3.25305	2.9841	3.32415	2.1506	2.79865	2.5517	3.1484	2.81515	3.32415	3.2867				3	3.7736	2.9614	3.05165	3.4416	3.1484	2.7951	2.7	2.7212	2.3113	2.6744	2.83065	3.19765	3.55315
		3	4.6481	2.571	2.91075	3.0229	2.6833	3.45255	2.2	2.52835	2.64405	2.48845	2.85045	2.6926	3.42235				3	3.6201	2.9517	3.05655	3.49985	3.10885	2.73725	2.7	2.9753	2.62975	2.6744	2.89355	3.03645	3.75
		3	4.1863	2.2771	2.65755	3.25575	2.9155	3.64965	1.95255	2.17315	2.1929	2.90945	3.16625	2.4668	4.75945				3	3.57805	2.9841	3.10365	3.58765	3.0418	2.59855	2.85395	2.86355	2.4267	2.81515	2.9732	3.1484	3.92235
		3	4.3177	2.5005	2.95	3.86665	3.91695	3.1325	2.45205	2.1024	2.4513	3.06755	3.3526	2.79865	4.3142				3	3.68915	2.977	3.0004	3.3941	2.87445	2.83595	2.75045	2.81825	2.5131	2.9904	2.94365	3.07325	3.65855
		3	3.82395	2.4026	2.8018	2.9288	3.2962	3.42345	2.3195	2.1272	2.5342	2.388	2.53475	2.73905	4.5335				3	3.6715	2.9517	3.00665	3.1127	2.95675	2.92105	2.61725	2.86355	2.32855	2.81515	2.90945	2.93	3.41795
		3	4.0131	2.8377	2.9517	3.4416	3.16625	3.30945	1.87415	2.5632	2.6874	3.3155	2.62775	2.5461	4.08075				3	3.8968	2.9275	3	3.4416	2.82575	2.92105	2.7226	2.6101	2.48105	2.86925	2.90945	2.9753	3.6125
		3	3.82755	2.7065	3.0504	3.48965	3.50465	3.1257	2.07965	2.48845	2.65495	3.03725	3.1197	2.6249	4.45535				3	3.91185	2.6387	2.75045	3.6301	3.02075	2.82845	2.82845	2.6163	2.57335	3.03725	2.86925	3.13845	3.7769
		3	4.41165	2.688	2.5005	2.87905	3.14085	3.33765	2.10535	2.28255	2.50955	2.0555	3.02035	2.7722	4.62195				3	4.0528	2.8147	3.00375	3.5609	2.91245	3.1325	2.91075	2.7281	2.6816	2.79865	2.95675	3.0647	3.57245
		3	4.4847	3.5018	2.65045	3.0645	2.7459	3.33765	2.1645	2.4166	2.80315	2.2299	3.07325	2.5544	4.66315				3	3.26955	2.6576	2.9504	3.37375	2.9841	3.182	2.9039	2.6401	2.2784	2.94365	2.96185	3.00705	3.66675
		3	4.5894	3.7263	2.51795	3.34995	2.96055	2.51245	3.0761	2.1272	2.5517	3.2423	3.022	3.11005	4.1149				3	3.36155	2.9347	2.81115	3.48965	2.9652	2.6306	3.14085	2.68795	2.5751	2.98075	3.0992	3.0154	3.67765
		3	5.09165	3.1532	2.7459	3.3052	3.11005	2.51245	2.9347	2.499	2.47745	2.86225	3.273	3.0108	4.03115				3	3.64725	2.7373	2.5402	3.63255	3.00665	2.77895	3.0992	2.5632	2.36455	2.8231	3.00415	3.18905	3.73365
		3	4.32665	3.2654	3.0992	3.63745	3.01495	3.64175	2.72945	2.2299	2.5131	1.95	3.18	3.3185	4.20745				3	3.4121	2.7459	2.62345	3.39935	2.96055	2.87795	3.05	2.51445	2.6874	2.70645	3.1149	3.0647	3.7583
		3	4.5905	3.4616	3.30945	3.3473	3.0004	3.5228	2.70415	2.6926	2.47745	1.95	2.7681	3.19885	4.00125				3	3.5228	2.878	2.55195	3.3473	2.9517	3.1694	3.1004	2.59615	2.6874	2.63865	2.94705	2.9971	3.753
		3	4.4376	3.1197	1.9059	3.58265	3.7583	3.5672	2.5005	2.68	2.14685	1.76705	2.658	3.02695	3.9003				3	3.76065	2.68	2.8018	3.20555	3.10365	2.977	2.95	2.5	2.6	2.6856	2.85045	3.3121	3.8581
		3	3.9386	3.0992	2.255	3.5434	3.6031	3.0696	2.75	2.51445	2.6874	2.19545	2.4668	2.94365	4.1049				3	3.62355	2.9347	2.51795	3.15875	3.1016	3.1484	3.1004	2.7681	2.65415	2.48245	2.658	3.26535	3.8581
		3	4.31655	2.68	3.2191	2.16335	3.2004	3.4442	2.3585	2.68795	2.6238	2.5942	2.5461	2.45155	4.10185				3	3.60035	2.8714	2.7722	2.9792	3.20155	2.69675	3.0104	2.68795	2.76245	2.8218	2.864	3.25	3.8059
		3	4.6352	2.3195	3.5288	2.6272	3.3593	3.2315	2.6077	2.5298	3.01255	2.26385	2.34095	2.73725	4.2101				3	3.6963	2.9707	2.66695	2.9288	3.3034	2.8443	2.95675	2.7354	2.5386	2.66695	2.64055	3.05655	3.8746
		3	4.3203	2.1709	3.6623	2.4267	2.90045	2.36325	2.5544	2.81515	3.2201	2.2327	2.6	2.63865	4.19315				3	3.5847	2.9005	2.56225	2.79125	3.35	3.0907	2.8018	2.68795	2.62635	2.89005	2.81515	3.0104	3.556
		3	4.07185	2.75	2.35	2.3219	2.70185	2.27705	2.25	2.64435	3.3711	2.26385	2.95675	2.804	4.05615				3	3.63075	2.9538	2.65045	2.7849	3.30605	3.083	2.95675	2.83065	2.66165	2.71015	2.91205	2.9652	3.4482
		3	3.87365	2.8072	2.0006	3.69625	2.75045	2.4187	2.45815	2.6101	3.0463	2.5045	3.2573	2.95	4.09175				3	3.6674	2.9155	2.7074	2.9792	3.3004	2.82845	2.7541	2.7681	2.8103	2.89005	2.92615	3.00375	3.628
		3	3.80295	3.2098	1.70075	3.63745	3.10365	2.62345	2.4005	2.783	3.3099	2.32595	3.1149	2.75725	4.11735				3	3.80295	2.9568	2.70045	3.16155	3.1016	2.91075	2.9504	2.658	2.6775	2.7951	2.87835	3.1753	3.6045
		3	4.16295	3.9529	3.35335	3.2694	2.55	2.25885	2.81115	2.87925	3.22215	3.26535	2.89355	2.70185	4.25				3	3.57945	2.9108	2.7	3.09335	3.0504	2.9652	2.65755	2.5632	2.50955	2.91245	2.8987	3.1599	3.72325
		3	4.05615	3.1257	1.96595	3.1241	2.70185	1.7564	2.85045	2.59615	2.74875	3.15755	3.1484	2.857	3.6705				3	3.55105	3.1257	3.11005	3.218	3.15635	3.02655	2.7518	2.7354	2.66165	2.87445	2.75135	3.1	3.7822
		3	3.9016	2.8987	2.15525	3.2551	3	1.90265	2.85	2.54805	2.89215	3.0696	2.4668	2.9517	3.86945				3	3.467	3.1049	2.9069	2.93635	2.9017	2.96055	2.90045	2.85045	2.4166	3.0806	2.94365	3.00165	3.6225
		3	3.9408	2.6856	2.10535	3.24005	2.77895	2.25885	2.85395	2.7409	2.8628	2.85045	2.7857	3.05165	3.98495				3	3.65035	2.68	3.10365	3.1672	2.92745	2.91075	2.85175	2.64435	2.5051	3.0696	2.6704	3.3004	3.544
		3	3.9131	3.1145	2.25055	3.1868	3.0647	2.92105	2.857	2.3901	2.83625	2.23215	3.1415	3.2004	4.34165				3	3.76465	2.9538	3.00665	3.0302	2.9155	3.2191	3.00165	2.6926	2.4513	2.94705	2.96515	3.2	3.4731
		3	4.04785	2.6235	2.8853	2.6816	2.68	2.92105	2.65	2.4254	2.5751	2.54805	3.12125	3.35	4.1872				3	3.6868	2.6043	2.9707	2.85345	2.67255	3.083	2.9039	2.9347	2.5517	2.97405	2.94185	3.1	3.55985
		3	4.16085	2.7295	2.70185	2.7745	2.5539	2.9517	2.5812	2.8987	3.0674	2.67255	2.9963	3.9806	3.753				3	3.67695	2.673	3.02655	2.9881	2.508	3.20975	2.87795	2.59615	2.33335	2.84605	2.90305	3.00165	3.8082
		3	4.27815	2.9707	2.1593	2.93635	1.8668	2.92745	2.857	3.2423	3.08185	2.81515	2.848	2.5942	3.6031				3	3.9246	2.7518	3.16425	2.89445	2.7518	3.01495	2.8218	2.499	2.37395	3.00415	2.8357	2.93345	3.8013
		3	4.19345	2.5244	2.51245	2.94695	2.35055	2.81115	2.4021	2.89355	2.7785	2.9347	3.1321	2.66175	4.2503				3	3.72055	2.5544	3.00165	2.9881	2.8399	3.11005	3	2.7541	2.5342	2.8324	2.91985	2.9517	3.8513
		3	3.65	2.8714	3.30945	2.8347	3.454	3.0104	2.1	2.9347	2.59315	3.1321	3.20555	2.39425	3.95				3	3.5146	2.5402	2.91075	2.74065	2.7577	3.15635	3.00665	2.706	2.66665	3.022	2.7841	2.90905	3.8503
		3	3.67965	2.9069	3.42345	2.6034	3.2962	3.762	2.4505	2.79865	2.6272	2.5715	3.0587	2.48695	3.34255				3	3.54685	2.7116	2.76135	2.9288	2.9347	3.05655	2.8018	2.5461	2.6272	2.7313	2.97285	2.93345	3.6963
		3	3.88975	2.7663	2.81605	2.55255	3.17845	2.6019	2.45	2.86225	3.0229	2.9347	3.19515	2.61775	4.4				3	3.53555	2.7295	3.05655	2.9227	2.87925	3.0104	2.7518	2.44235	2.6272	2.9347	2.73595	2.75365	3.7663
		3	4.28165	2.3265	2.6519	2.52015	3.1321	2.65755	2.4505	2.45205	2.74875	2.86355	2.9282	2.88485	4.1503				3	3.60695	2.68	2.9504	2.93635	3.2423	3.01495	2.9017	2.73905	2.56125	2.93	2.7829	2.75045	3.9115
		3	4.03115	3.0266	2.99205	3.1468	2.89355	2.81605	2.857	2.3585	2.92425	2.804	2.84115	2.72945	4.9563				3	3.7832	2.5894	2.82845	3.04045	3.08425	2.86575	3.00665	2.7577	2.45855	2.9155	2.8231	2.8412	4.0611
		3	3.64175	3.015	3.11005	3.06955	2.8324	2.71155	3.00375	2.61965	3.01845	2.81825	3.4469	2.8018	5.05025				3	3.53555	2.9538	2.612	3.04045	2.96185	2.81605	2.81115	2.81515	2.45855	2.9753	2.8883	2.9841	4.1012
		3	3.6125	3.1101	2.5544	3.32865	2.7212	3.0647	2.80715	2.51645	2.9732	3.36155	3.1526	2.35055	4.5003				3	3.67765	2.9211	2.4047	3.2007	3.13845	2.9069	2.86575	2.7973	2.6034	2.9347	2.9773	2.9155	4.05125
		3	4.87905	3.05	2.6077	3.08835	2.6401	3.0647	2.2051	2.84605	2.65415	3.50035	2.80395	2.5387	4.85				3	3.75365	2.8443	2.75725	3.28025	3.0418	2.86575	3.00665	2.62775	2.6145	3.0004	3.00465	2.977	3.8513
		3	5.09165	3.5599	2.70645	2.79205	2.7518	2.5739	1.95065	2.65705	2.57335	2.6926	2.68845	2.5739	4.70025				3	4.211	2.8853	3.04385	3.1623	2.9753	2.9347	2.9069	2.5461	2.59315	2.6	2.9831	2.977	3.9013
		3	4.827	3.2638	2.673	2.9605	2.51645	2.47485	2.15525	2.783	2.5298	2.54805	3.0683	2.51245	4.85025				3	3.6878	2.7166	2.8218	3.1868	2.9517	2.83595	2.81605	2.6249	2.63735	2.84605	3.00465	2.804	4.0003
		3	4.17435	3.4731	3.6674	3.09335	3.55565	2.413	1.9164	2.45155	2.6841	2.23215	3.02745	2.7281	5.05395				3	3.6173	2.8714	3.15315	3.22765	2.95845	2.82845	2.8714	2.7203	2.47385	2.89355	3.00465	2.88875	3.9003
		3	4.56425	3.3738	3.06635	3.69805	3.6007	2.27705	2.1213	2.29455	2.3935	2.3901	3.04285	3.02075	3.7074				3	3.9259	3.0104	3.0187	3.0148	3.0887	2.8218	3.02035	2.82575	2.6196	2.95675	2.9522	2.8178	3.62835
		3	4.2838	3.463	3.1753	3.2173	2.4622	2.5244	2.1783	3.23185	2.45855	2.51445	2.96515	3.02695	3.64005				3	3.608	2.861	2.9347	3.3869	2.9517	2.89355	3.0414	2.7459	2.65415	2.87835	3.08705	3.0418	3.5784
		3	4.0153	2.5676	3.4048	3.3099	2.81825	2.47485	2.48645	3.43	2.9044	2.35635	3.32415	3.5756	3.86265				3	3.55315	2.9347	2.99665	3.06955	2.8853	2.78655	2.9347	2.8653	2.7195	2.64055	2.9341	2.8324	3.68815
		3	3.0696	2.6477	3.4121	3.1077	2.51245	3.083	2.2461	3.1816	3.1679	2.0131	2.7199	3.15795	3.72325				3	3.5203	3.015	2.93345	2.85345	2.9415	2.7722	2.90945	2.81515	2.6306	2.783	2.6787	2.7681	3.7165
		3	2.90945	3.0647	2.8399	3.1468	2.31625	3.18945	2.07185	3.28975	2.94015	2.45205	2.45605	2.97405	4.67785				3	3.40035	2.9568	2.7518	2.9044	2.8018	2.72945	2.94365	2.8853	2.4891	2.7541	2.7115	2.86355	3.6582
		3	3.28975	3.4092	3.15315	2.5517	2.9206	2.8147	2.03595	2.99665	3.0732	3.228	3.02065	3.1133	4.22965				3	3.4077	2.8018	3.05655	3.0536	2.9833	2.78655	2.84295	2.6833	2.53685	2.7203	2.76245	2.8853	4.04475
		3	3.43	2.4749	3.3593	2.97695	2.9449	2.6926	2.1272	3.21285	2.4	2.32435	3.40475	3.57945	4.18				3	3.53625	3.0038	3.022	2.92195	2.97025	2.5598	2.7785	2.71155	2.67415	2.88615	2.75135	2.9296	3.74065
		3	3.32	2.4418	3.49285	2.8292	3.022	2.7409	2.95675	2.6462	2.3485	2.28035	3.0159	3.49855	3.8269				3	3.48175	3.0537	3.32415	2.92195	2.9206	2.72855	2.87925	2.7212	2.7536	2.7681	3.0991	2.93345	3.65275
		3	3.23305	2.4187	3.3526	2.9605	3.23305	2.75545	2.9841	2.6926	2.36735	2.53475	3.1136	2.98205	3.6688				3	3.3738	3.0537	3.1293	2.9605	3.09235	2.7459	2.78925	2.658	2.73335	2.88615	3.0516	2.8018	3.82755
		3	4.0078	2.25	3.1484	2.48015	2.8714	2.3436	3.22685	2.59615	2.6841	2.59615	2.95465	3.27185	4.86465				3	3.4828	3.1564	3.27605	2.94695	3.1241	2.69675	2.9398	2.54805	2.52365	2.96015	2.8975	2.9538	3.99155
		3	3.99905	3.1065	3.1305	2.4413	2.76585	2.3345	2.61725	3.0696	2.9948	3.05655	2.959	2.86005	3.4688				3	3.7845	2.8018	3.2039	3.1623	3.0761	2.7459	2.82845	2.61965	2.7203	2.91205	3.0157	2.93	3.7316
		3	4.34885	3.1257	3.4033	3.22765	2.4418	2.9347	2.67065	2.89355	2.7203	3.0907	2.59445	2.7409	3.5107				3	3.53835	3.2063	3.0992	3.1868	2.9398	2.7171	2.9026	2.80445	2.80395	2.9614	2.86745	3.04015	3.92175
		3	4.43085	2.9	3.60035	2.9881	2.7586	3.32455	2.9732	2.94705	3.3731	2.21415	3.2921	2.9411	4.66505				3	3.6173	2.8505	2.9	3.35525	2.86575	2.63155	2.8293	2.82575	2.36265	2.78655	2.9267	2.83065	3.95285
		3	4.25735	3.4533	2.2853	2.9792	2.70185	3.26535	2.9364	2.79865	3.334	2.294	3.05685	2.6744	4.1355				3	3.67965	2.7541	3.0104	3.08185	2.9069	2.47385	2.9707	2.7681	2.58885	2.82575	3.0148	2.88875	4.0954
		3	4.56755	3.2063	2.7518	2.87595	2.75725	2.77895	2.65755	2.67255	3.151	3.22685	3.0361	2.75135	4.1				3	3.50465	3.1694	2.89915	3.01845	2.9069	2.5495	2.86925	2.83065	2.80315	2.97195	2.85675	2.9155	4.1485
		3	3.6623	3.9157	2.0353	3.61355	4.16085	3.62835	2.63155	2.9411	3.13405	2.4505	3.1623	2.77715	3.76565				3	3.5107	2.9069	3.1217	3.04045	3.3034	3.18945	2.9129	2.67255	2.87365	2.86095	3.00465	2.9347	3.91695
		3	4.03115	3.2596	2.3049	3.22765	3.25615	3.7736	2.5105	2.6101	2.47025	2.15	3.37475	3.2894	3.46155				3	3.43	3.1536	2.8231	3.04045	3.05165	2.8727	2.6401	2.658	2.8008	3	3.0516	2.92615	4.0302
		3	4.2385	3.0537	2.43825	3.1868	3.1599	2.98205	3.04795	3.16625	2.66665	2.3195	3.4849	2.84295	3.84515				3	3.5892	2.9069	3.29015	3	3.15635	2.71015	2.83635	2.658	2.6874	2.8535	2.9773	2.81515	3.9051
		3	4.40965	2.6197	2.3345	3.4267	3.55315	3.18	2.63485	3.38415	3.0412	2.1213	3.40475	3.022	3.72325				3	3.4	3.0187	3.07	3	3.5032	2.91245	2.77355	2.72855	2.71455	2.8853	3.0587	3.0806	3.908
		3	4.34165	2.7189	3.40145	3.22765	2.857	3.10645	2.4789	2.85045	2.42395	2.9026	3.1526	3.20665	4.13825				3	3.49465	3	2.857	3.22765	3.20975	2.9538	2.7609	2.7354	2.80395	2.80445	3.1623	2.78655	3.9655
		3	3.67185	2.3754	2.85045	2.87905	2.9017	1.831	2.83065	2.706	2.47475	2.91245	3.0083	3.7074	3.86395				3	3.6841	2.6907	2.70185	3.0302	3.15635	2.7409	2.9538	2.70645	2.9522	2.60865	3.2745	3.20665	3.9051
		3	3.55	2.687	2.70415	2.82845	3.05655	2.43	2.77355	2.31625	2.594	3.0319	3.5316	3.5228	3.63455				3	3.70135	2.8112	3.05655	2.83	3.06025	2.65045	2.77355	2.78925	2.7857	2.86355	2.96215	3.18945	3.74835
		3	5.1742	2.6101	2.80045	3.4493	3.762	3.33055	2.96815	2.53475	2.5656	2.8987	3.5839	2.3585	3.92045				3	4.2027	2.8112	3.00165	2.83	3.10645	2.57	3.10645	2.706	2.9732	2.83065	3.0148	2.9614	3.9881
		3	4.8283	3.7583	2.6077	3.09335	3.4059	3.15635	3.1133	3.3049	3.2256	3.07	3.22665	2.26385	4.16475				3	3.9424	3.0806	3.11005	3.1756	3.06025	2.75	2.9296	2.6101	2.74875	2.9411	3.0587	3.0696	3.92045
		3	3.59025	2.5105	2.36905	3.2612	3.11005	3.1504	2.3754	3.49605	3.07825	3.09235	3.1415	3.628	4.2202				3	3.9623	2.8745	3.20625	2.94695	2.96055	2.75	2.9415	2.64435	2.74875	2.80225	3.03645	3.281	3.639
		3	3.42965	3.5363	2.502	3.04045	2.7518	3.46015	2.9538	3.2257	3.332	2.7203	3.64815	3.6674	4.1761				3	4.04475	2.9774	3.1325	3.1868	3.25345	2.804	3.0104	2.783	2.5751	2.9411	3.0465	3.1185	3.7792
		3	4.78775	2.0519	2.86225	3.08185	2.85175	3.5146	2.067	2.07425	3.02065	2.87925	3.51015	3.83275	4.42635				3	3.8659	2.6519	3.37715	3.24005	3.3034	2.69535	2.8302	2.7203	2.83625	3.0083	3.0991	3.33055	3.5784
		3	5.15875	1.9301	2.6101	3.35525	3.2638	2.3049	1.9294	2.0131	2.80395	3.15795	3.37475	3.43655	3.8422				3	3.8013	2.6249	3.38895	2.89445	3.1599	2.6907	2.66695	2.75135	2.7753	2.7212	3.11	3.32455	3.8422
		3	3.5057	2.511	3.66675	3.45705	3.1599	2.29835	1.8868	3.0004	2.6998	2.3717	3.52075	3.51745	4.1319				3	3.95125	2.7102	3.35595	3.09335	3.00375	2.6907	2.71015	3.0083	2.80395	2.7322	3.18365	3.1257	3.95285
		3	3.8529	2.2051	2.255	2.81345	3.1694	3.33055	2.1219	2.8231	3.184	2.51245	2.152	3.3593	4.3064				3	3.85	2.7879	3.5032	3.13405	2.9017	2.6912	2.7459	2.8231	2.76245	2.7722	2.9185	3.182	3.7108
		3	3.74835	2.4698	2.45155	2.66665	3.20975	3.3015	2.0402	3.06635	3.0587	2.658	2.415	3.30945	4.272				3	3.7901	3.0529	3.6623	2.89445	3.00665	3	2.67675	2.9347	2.6775	2.51445	2.848	3.2035	3.90545
		3	4.29215	2.1523	2.5715	2.65755	3.11005	3.4132	2.07	3.3155	2.959	3.00415	2.3307	3.2423	4.4272				3	3.64965	2.9821	3.09555	2.9398	3.06025	2.8302	2.7879	2.98075	3.0236	2.783	2.7303	3.3155	3.60555
		3	3.70135	3.7901	3.3871	2.79865	3.10365	3.0451	2	2.9904	2.7984	2.86225	2.4777	2.706	3.974				3	3.9029	3.0956	3.1623	2.9774	3.05655	2.8412	2.7322	2.7857	2.85035	2.75135	2.75215	3.23305	3.74735
		3	3.71215	3.356	3.2867	2.804	3.45035	3.08705	2.16335	2.92615	2.6145	3.022	2.38375	2.66695	3.6249				3	4.0153	3.2331	3.31435	2.76585	2.9039	2.9753	2.70415	2.85045	3.0587	2.83065	2.8288	2.9415	3.6045
		3	4.81665	3.4238	4.2793	2.5928	3.5057	3.28975	2.65045	3.0806	2.5298	2.64055	2.38375	2.9707	3.76365				3	4.005	3.207	3.02695	2.7951	2.9517	2.86355	2.6926	2.75545	2.8883	2.864	2.85385	3.17055	3.8448
		3	3.57245	3.4213	4.4503	2.9833	3.72725	3.21285	2.57	3.19765	2.9762	1.96085	2.74265	2.86575	3.8118				3	3.86165	3.0208	3.0187	2.84255	2.91075	2.6926	2.91245	2.73725	3.0587	3.022	3.03935	2.87445	3.45035
		3	3.4792	2.2589	2.3087	2.9069	2.86095	3.2985	2.06155	2.08865	2.76245	2.294	2.9341	2.9774	3.7054				3	4.01155	2.8399	3.1953	2.9347	2.86095	2.8377	2.79015	2.75545	2.9105	2.83065	2.95145	2.9411	3.55
		3	3.54295	2.1691	2.53475	3.75365	2.7663	3.57	2.06155	2.13775	2.74875	2.39635	2.532	3.34215	3.9003				3	3.8733	2.9069	3.35335	2.9833	2.91075	2.7322	2.89005	2.63865	2.72355	2.9155	2.93105	2.97025	3.5
		3	3.64965	2.8399	2.62775	3.7165	3.762	2.3585	2.07	3.4713	2.74875	2.53475	2.4463	2.7803	3.92045				3	3.9386	2.7065	3.1753	2.98205	3.25615	2.6926	2.7203	2.8147	2.7203	2.94365	2.84605	2.96015	3.3185
		3	3.30645	3.1532	2.5942	2.3717	3.6031	2.2327	2.1101	2.76585	2.80395	3.2894	2.571	2.66315	3.9319				3	3.454	3.0187	3.15675	3.25	3.10645	2.63485	2.6856	2.75545	2.55515	2.92615	2.88945	3.0154	3.67185
		3	3.51925	3.4439	2.413	2.4703	2.85395	2.38535	3.04015	2.9652	2.65665	3.228	3.1383	2.7281	3.9655				3	3.6582	2.6613	3.42235	3.022	3.0537	2.62155	3.05165	2.75545	2.74065	2.88615	2.94865	3.08585	3.80525
		3	3.26535	3.0664	2.2472	3.75	2.6043	2.3601	3.09275	2.9517	3.9356	2.8377	3.0083	2.96015	3.9538				3	3.71215	2.8183	3.4482	2.89005	2.95675	2.67675	2.9415	2.8147	2.94315	2.8377	3.01735	2.9411	3.7074
		3	3.1305	2.9547	3.51925	4.4003	3.3801	2.59855	2.4546	3.0806	3.25575	2.9614	3.03935	3.2249	4.0404				3	3.5107	2.9155	3.02325	2.7609	2.977	2.66695	2.506	2.7409	2.73335	2.8147	2.89925	3.281	3.57945
		3	4.3909	3.454	2.88485	3.6749	3.23885	2.4965	2.5715	3.27565	3.0236	3.0414	2.8599	2.7951	3.7964				3	3.7353	2.9155	3.18475	3.022	2.9841	2.59855	2.7518	3.1325	2.55515	2.9347	3.00465	3.32415	3.73665
		3	4.5618	2.8636	2.98875	2.71015	3.699	2.136	3.1765	3.32865	2.959	2.6306	3.26205	3.07	3.4154				3	3.5107	3.0924	3.1468	3.27185	3.23885	2.63485	2.7973	3.13845	2.4513	2.7166	3.24995	3.2745	3.76365
		3	4.05125	2.508	2.65755	3.21015	2.92745	2.59325	3.3541	3.31435	3.12125	3.5288	3.7649	2.92745	3.76365				3	3.55565	3.1989	3.05	3.20155	3.05	2.42745	3.08705	2.9954	2.6145	3.20155	3.0991	3.2191	3.4821
		3	4.3408	2.5632	2.61725	4	3.0594	3.11205	2.86225	2.06155	3.20555	3.50145	3.2085	3.2469	3.6118				3	3.6895	3.1536	3.06025	3.1484	2.9614	2.7518	2.7857	2.7681	2.6145	2.95675	2.94635	3.0761	3.6249
		3	4.24325	2.5632	3.02655	3.9623	2.84695	3.0463	2.77355	2.18405	3.0361	2.0652	2.9937	3.61695	4.1231				3	3.6045	2.977	3.11005	3.35895	2.8653	2.7313	2.5947	2.81605	2.5517	2.70045	3.07825	3.2596	3.55565
		3	3.6868	2.8399	2.65755	3.21755	2.64195	3.0451	2.81825	3.6541	2.9341	2.5244	2.93525	2.8399	3.9925				3	3.54685	2.9808	2.9538	3.18905	2.7785	2.8412	2.5812	2.783	2.63735	2.77895	3.1934	2.9753	3.42235
		3	4.08535	2.6	2.508	2.9347	2.6926	3.0414	2.70645	2.0402	2.98515	3.55105	3.228	2.8399	3.56545				3	3.54685	3.2207	3.00165	3.0414	2.90905	2.86225	2.6744	2.7354	2.62635	2.8853	3.13705	2.84295	3.73665
		3	3.9925	3.0004	2.55785	3.7643	2.9155	3.02075	2.6856	2.14765	3.5283	3.0104	2.7699	2.499	3.95125				3	3.56545	3.027	3.3593	3.0414	2.8853	2.86225	2.7577	2.706	2.71455	2.78655	3.1335	2.8324	3.65135
		3	3.9	3.5114	2.70645	3.46555	2.7354	3.08705	2.39635	2.1869	3.0361	3.16625	2.9214	2.7681	4.05				3	3.6674	2.9296	3.3541	2.96985	2.9296	2.9069	2.52835	2.82575	2.80395	2.7212	2.9441	3.0083	3.65135
		3	3.9386	3.2129	2.73905	3.61005	2.75045	2.9069	2.9347	2.0555	2.9341	3.11205	2.85755	2.5812	3.5892				3	3.628	2.7772	3.2144	3.14005	2.90905	2.75045	2.6249	2.6306	2.5131	2.8324	2.9913	3.1674	3.6688
		3	3.7353	3.158	2.81605	3.43	3.08705	2.9069	2.6462	3.2596	2.8721	2.342	2.4891	2.7171	3.5288				3	3.4482	2.8505	3.05	3.42525	2.9347	3.0647	2.7203	3.0537	2.59315	2.96015	3.03645	2.9833	3.7165
		3	3.6674	2.499	2.9069	3.48175	2.89005	2.71015	2.342	3.55565	3.14185	2.3585	2.4698	2.68795	3.79805				3	3.5107	3.1989	2.9017	3.1623	2.8178	3.0451	2.77715	2.85045	2.63735	2.9	2.9846	3.1145	3.8565
		3	3.6895	2.2006	2.77895	2.65045	2.7354	2.72945	2.3087	3.3593	2.34095	2.3759	3.0991	2.80715	4.43845				3	3.6249	3.1321	3.05	2.9954	3.0187	3.1325	2.8147	2.857	2.6998	2.977	2.96515	3.1694	3.9812
		3	3.6705	3.6878	2.62775	2.6627	3.26955	3.00165	2.7681	2.8218	2.32855	2.32435	2.80515	2.6926	4.65295				3	3.6007	3.3381	3.1149	3.09275	2.6926	2.93345	2.706	2.81115	2.4513	2.89355	3.02065	3.18945	4.08075
		3	4.2064	2.7555	2.1662	2.65045	3.37715	2.9841	2.7354	3.14005	2.6238	2.08865	2.7199	2.62775	4.68855				3	4.23615	3.4297	3.00415	2.9538	2.95465	2.8653	2.63155	2.81605	2.594	2.51645	2.84605	3.1468	3.7663
		3	4.24785	3.2757	2.69675	2.7803	2.9841	3.6211	2.88875	3.42345	2.506	1.98495	2.6468	3.1325	4.2606				3	4.24665	3.1977	3.0414	2.9954	2.9069	3.3185	2.658	3.0761	2.506	2.51245	2.84605	3.09235	3.9029
		3	4.00495	3.3246	2.612	3.191	2.8218	3.99625	2.98075	2.85395	2.92195	2.2299	2.75215	3.07325	3.609				3	3.98725	2.9614	3.2249	3.03725	2.8178	2.8218	2.79865	2.85045	2.64405	2.5812	3.03185	2.7857	3.8733
		3	4.0659	4.0327	2.5812	3.245	3.15355	2.5303	2.71155	2.7518	3.01185	2.5105	2.48775	3.06635	3.60175				3	4.1949	2.8862	3.0549	3.05285	3.06635	2.7785	2.79865	2.85045	2.506	2.5831	3.01735	3.02075	4.1355
		3	4.2598	3.8943	2.9069	3.0451	2.90905	2.6856	2.71155	3.2315	2.9762	2.26275	2.46665	3.02695	3.9				3	4.14845	2.8505	3.4821	3.19765	3.0083	2.7951	2.5632	2.96055	2.70145	2.7226	2.7829	2.77355	3.9195
		3	4.38595	3.0594	2.8178	2.6613	2.4187	2.9347	2.37065	3.00085	2.8386	2.9449	2.60535	3.8968	3.99625				3	3.98695	2.9614	3.18475	3.3106	3.0647	2.6	2.8231	2.99205	2.99405	2.5105	2.9411	2.65	3.99625
		3	3.4402	3.0566	3.5934	2.5045	2.8412	2.70415	2.4377	3.54155	3.0148	2.6519	3.0026	2.25	3.7313				3	3.7984	2.6684	3.30645	3.4889	3.06635	2.48245	2.7313	2.8535	2.4891	2.76135	2.5632	2.62155	3.8422
		3	3.40135	3.0009	3.08425	3.21015	3.4731	3.17805	2.7313	2.40415	2.8883	2.86575	3.26635	2.34305	3.72155				3	4.065	2.878	2.804	2.9517	3.0414	2.86925	2.6462	2.6926	2.848	2.7577	2.60875	2.8018	4.0106
		3	4.06715	3.07	3.45615	3.0806	3.09555	3.1016	2.40105	2.1506	3.0587	2.78905	3.39445	3.86945	3.7736				3	3.9835	2.8853	2.9347	2.9069	2.9517	2.6926	2.77715	2.87835	2.44585	2.72355	3.18365	2.857	3.99405
		3	4.3137	3.3541	2.24555	3.70305	3.08585	2.98075	2.2209	3.33805	2.81345	2.71455	2.3928	2.89235	3.74735				3	4.13525	3.0266	3.0806	2.79865	2.7518	2.7577	2.66695	2.88615	2.45855	2.8802	2.9948	3.07265	3.82425
		3	4.0787	3.2164	2.5224	3.4442	3.10845	2.77715	2.3927	2.783	2.80395	2.32595	2.4267	2.83625	3.70135				3	4.09665	2.9921	3.02075	2.86575	2.897	2.81515	2.6856	2.92615	2.63735	2.72865	3.0885	3.14555	3.70135
		3	4.30245	3.2654	2.76585	2.5539	3.28825	2.88875	2.3927	3.3204	2.959	2.7008	2.2669	2.74975	3.8118				3	4.3461	2.9921	3.03355	2.86225	2.7577	2.9732	2.73905	3.06755	2.5386	2.7313	2.66685	2.87845	3.7769
		3	3.2132	3.9224	2.63155	3.03025	3.35595	3.4033	2.19315	3.37715	2.60085	2.52565	3.1623	2.6468	3.86395				3	4.018	2.9471	3.1694	3.10645	2.7731	3.10365	2.6926	2.98075	2.54735	2.71455	2.81515	2.79085	3.59025
		3	4.48035	1.904	2.47485	3.22025	2.6833	3.05165	2.23885	3.2249	2.5412	2.3863	2.85045	2.3898	4.08075				3	4.1012	2.6684	3.1257	3.03725	2.93	3.0504	2.5812	3.22025	2.6213	2.90785	2.75	2.7588	3.83275
		3	4.52445	1.7586	2.3759	3.54685	2.7518	3.1	2.38535	2.98205	2.6034	3.25645	3.60555	2.5051	4.3566				3	4.28395	2.511	3.03355	3.17055	3.06635	3.0504	2.64195	2.8302	2.73335	2.90305	2.89915	2.7588	3.83275
		3	3.668	3.1781	2.61725	3.36785	2.84255	2.45	2.43	2.96015	2.63735	3.31345	2.5812	2.96665	4.37865				3	4.2993	2.972	3.2315	3.0154	2.97025	2.7518	2.8653	2.86005	2.57335	3.0291	2.95845	2.88465	3.8396
		3	3.4793	3.3354	2.3195	2.65375	2.72445	2.4005	2.1401	2.4413	3.0229	3.2085	2.85045	2.9963	4.78175				3	4.1607	2.7459	2.9155	3.18905	2.82	3.00165	2.81515	2.65755	2.7849	3.1159	2.90045	2.93675	3.92045
		3	3.82965	3.2654	2.7541	2.9	2.83195	3.3004	2.51245	2.6519	2.6034	3.071	3.191	3.3215	4.87495				3	3.93995	2.4418	2.87445	2.96985	3.0154	3.05165	2.57	2.70185	2.55255	2.99815	2.97025	2.9441	3.76365
		3	4.14815	3.4936	2.6926	3.04795	2.7951	3.50035	2.6163	2.75	2.9881	2.9107	2.82	2.96835	4.31655				3	4.1607	2.4825	3.022	3.26495	2.9449	2.7	2.70185	2.85395	2.6973	2.7753	2.86005	2.80735	3.75665
		3	3.8222	3.1257	2.84605	2.9129	3.60625	3.0537	2.3345	2.80045	2.7745	2.83335	2.9069	2.82845	4.16205				3	4.04445	2.7042	3.1321	3.19455	2.86575	2.66175	2.76135	2.71155	2.6077	2.92425	2.70415	2.83825	3.73265
		3	4.39585	2.8853	2.40415	2.687	3.3634	3.21405	2.19205	2.4047	2.9067	2.62635	2.9538	2.73415	4.14035				3	4.58525	2.673	3.2144	3.1145	2.9364	2.68	2.84255	2.8018	2.48105	2.6401	2.84295	2.84255	3.67695
		3	4.30245	3.3185	3.8079	2.9833	3.0806	2.87795	2.19315	2.4505	2.94015	3.0412	3.22025	3.06995	3.8565				3	4.1771	2.7614	2.97195	3.1516	2.89005	2.83595	2.84255	2.6019	2.42395	2.67435	2.83065	2.99795	3.7165
		3	4.4355	3.1694	3.2962	3.57105	2.88445	3.18945	2.3345	2.5544	2.4083	2.7729	2.6907	2.9702	3.61835				3	4.39585	2.5676	2.9428	3.11125	2.9833	2.72855	2.7226	2.6019	2.86975	2.78905	2.90045	2.9702	3.7832
		3	4.06835	2.9652	3.7583	3.64315	4.03115	2.92615	1.94485	2.6519	2.6998	3.4319	3.09235	2.66435	3.33655				3	4.6754	2.8161	2.7459	2.9026	3.32415	2.65705	2.7803	2.9504	2.45945	2.7731	3.04385	3.11165	3.60035
		3	4.04755	2.6968	2.25885	3.46555	2.43825	2.75365	1.95255	2.9652	3	2.89845	3.03025	2.2874	3.28825				3	3.1401	3.0104	2.98075	3.11125	3.29015	2.64195	2.57	2.71155	2.6998	2.84915	2.9517	2.97135	3.7832
		3	3.9118	2.9707	2.2655	3.5419	2.87445	2.21415	2.09345	2.92105	2.62975	2.74005	2.8714	2.5221	4.2086				3	3.1802	3.1753	3.1197	3.1484	3.2985	2.9517	2.76135	2.7166	2.83235	3.05085	2.88445	3.04065	3.83275
		3	4.0365	2.779	2.5	3.94365	2.97405	2.45965	2.30055	2.3548	2.65415	2.8105	3.0104	3.23335	4.32				3	3.66295	2.9568	2.83065	2.9347	3.18	2.9753	2.7322	2.75725	2.5656	3.16245	2.8302	2.94715	3.74765
			WT	∆cdgS	2∆DGC	3∆DGC	4∆DGC	5∆DGC	7∆DGC	8∆DGC	9∆DGC	10∆DGC	11∆DGC	12∆DGC	13∆DGC					WT	∆cdgS	2∆DGC	3∆DGC	4∆DGC	5∆DGC	7∆DGC	8∆DGC	9∆DGC	10∆DGC	11∆DGC	12∆DGC	13∆DGC
		mean-1	4.12153	3.09344	2.69832	2.92383	2.98178	3.04979	2.43158	2.83924	2.74705	2.6737	2.70832	3.09613	4.13225				mean-1	3.73129	2.84569	3.08082	2.91046	2.93612	3.02085	2.74003	2.81146	2.79993	2.92526	2.91117	2.96831	3.65417
		mean-2	3.89781	2.91823	2.76692	3.27635	2.98516	3.22326	2.59675	2.61939	2.86134	2.66357	2.75688	3.03163	4.15218				mean-2	3.73048	2.82682	3.08962	3.03131	2.92441	3.0298	2.77666	2.76641	2.81642	2.9307	2.9192	2.97654	3.63418
		mean-3	4.04541	2.92538	2.72749	3.14117	3.02729	2.97862	2.53314	2.67436	2.87348	2.68791	2.92716	2.9587	4.07159				mean-3	3.71608	2.91588	2.9642	3.11055	2.98586	2.83544	2.8433	2.76918	2.63497	2.85323	2.9367	3.01316	3.71091
			Name	count	mean_value	std_value		Statistic	Comparison		P_value	significance								Name	count	mean_value	std_value		Statistic	Comparison		P_value	significance
			WT	3	4.02159	0.113746		ANOVA	∆cdgS / WT		0	***								WT	3	3.72595	0.00855482		ANOVA	∆cdgS / WT		0	***
			∆cdgS	3	2.97902	0.0991605			2∆DGC / WT		0	***								∆cdgS	3	2.8628	0.0469322			2∆DGC / WT		0	***
			2∆DGC	3	2.73091	0.0344284			3∆DGC / WT		0	***								2∆DGC	3	3.04488	0.0700096			3∆DGC / WT		0	***
			3∆DGC	3	3.11378	0.177849			4∆DGC / WT		0	***								3∆DGC	3	3.01744	0.100766			4∆DGC / WT		0	***
			4∆DGC	3	2.99807	0.0253571			5∆DGC / WT		0	***								4∆DGC	3	2.9488	0.0326295			5∆DGC / WT		0	***
			5∆DGC	3	3.08389	0.125832			7∆DGC / WT		0	***								5∆DGC	3	2.96203	0.109721			7∆DGC / WT		0	***
			7∆DGC	3	2.52049	0.0833107			8∆DGC / WT		0	***								7∆DGC	3	2.78666	0.0523543			8∆DGC / WT		0	***
			8∆DGC	3	2.711	0.114409			9∆DGC / WT		0	***								8∆DGC	3	2.78235	0.0252495			9∆DGC / WT		0	***
			9∆DGC	3	2.82729	0.0697531			10∆DGC / WT		0	***								9∆DGC	3	2.75044	0.100337			10∆DGC / WT		0	***
			10∆DGC	3	2.67506	0.0122265			11∆DGC / WT		0	***								10∆DGC	3	2.90307	0.0432421			11∆DGC / WT		0	***
			11∆DGC	3	2.79745	0.114921			12∆DGC / WT		0	***								11∆DGC	3	2.92235	0.0130529			12∆DGC / WT		0	***
			12∆DGC	3	3.02882	0.0687563			13∆DGC / WT		0.209									12∆DGC	3	2.986	0.0238772			13∆DGC / WT		0.238
			13∆DGC	3	4.11868	0.0419747			13∆DGC / 12∆DGC		0	***								13∆DGC	3	3.66642	0.0398033			13∆DGC / 12∆DGC		0	***
								significance: *, P <0.05. **, P <0.01. ***, P <0.001.																	significance: *, P <0.05. **, P <0.01. ***, P <0.001.

## Sheet: Fig. 3B
Fig. 3B
	Name	c-di-GMP ratio(x/WT)			Name	c-di-GMP ratio(x/WT)
	WT	1.06632				mean_value	std_value
		0.842132			WT	1	0.137299
		1.09155			∆cdgS	0.701003	0.115786
	∆cdgS	0.568658			2∆DGC	0.688648	0.0671271
		0.750744			3∆DGC	0.734826	0.0558455
		0.783607			4∆DGC	0.751224	0.0239327
	2∆DGC	0.755782			5∆DGC	0.748723	0.0616795
		0.621528			7∆DGC	0.529913	0.00794667
		0.688634			8∆DGC	0.64423	0.0951773
	3∆DGC	0.794855			9∆DGC	0.606188	0.020992
		0.684412			10∆DGC	0.699467	0.101195
		0.72521			11∆DGC	0.709791	0.0759012
	4∆DGC	0.728977			12∆DGC	0.690956	0.0453219
		0.776546			13∆DGC	0.881627	0.0370259
		0.748149
	5∆DGC	0.687111
		0.810469			Statistic	Comparison	P_value	significance
		0.74859			ANOVA	∆cdgS/WT	0.045	*
	7∆DGC	0.52736				2∆DGC /WT	0.024	*
		0.538823				3∆DGC/WT	0.036	*
		0.523557				4∆DGC/WT	0.037	*
	8∆DGC	0.549072				5∆DGC/WT	0.044	*
		0.739426				7∆DGC/WT	0.004	**
		0.644192				8∆DGC/WT	0.021	*
	9∆DGC	0.629858				9∆DGC/WT	0.008	**
		0.598876				10∆DGC /WT	0.038	*
		0.58983				11∆DGC /WT	0.033	*
	10∆DGC	0.65934				12∆DGC /WT	0.021	*
		0.814571				13∆DGC /WT	0.223
		0.62449				12∆DGC /13∆DGC	0.004	**
	11∆DGC	0.622357			significance: *, P <0.05. **, P <0.01.
		0.758749
		0.748266
	12∆DGC	0.742146
		0.655938
		0.674785
	13∆DGC	0.840613
		0.891678
		0.91259

## Sheet: Fig. 3C
Fig. 3C	Panal up		Length /μm																					Panal down	Width /μm
			WT	∆cdgS	∆cdgS∆all1012	∆cdgS∆all2416	∆cdgS∆alr3504	∆cdgS∆alr3599	∆cdgS∆all4896	∆cdgS∆all5174	∆cdgS∆all0219	∆cdgS∆cdgSH	∆cdgS∆alr3170	∆cdgS∆all4225	∆cdgS∆all4897	∆cdgS∆alr1230	∆cdgS∆alr3920	∆cdgS∆alr2306	∆cdgS∆alr2306::alr2306	∆alr2306					WT	∆cdgS	∆cdgS∆all1012	∆cdgS∆all2416	∆cdgS∆alr3504	∆cdgS∆alr3599	∆cdgS∆all4896	∆cdgS∆all5174	∆cdgS∆all0219	∆cdgS∆cdgSH	∆cdgS∆alr3170	∆cdgS∆all4225	∆cdgS∆all4897	∆cdgS∆alr1230	∆cdgS∆alr3920	∆cdgS∆alr2306	∆cdgS∆alr2306::alr2306	∆alr2306
		1	4.31655	3.8228	2.75045	2.7609	2.9753	2.8651	3.6366	3.5089	2.78925	2.03595	3.36045	2.66175	2.9155	2.9398	3.1623	3.80295	2.37065	3.57805				1	3.7792	2.735	2.9069	2.70415	2.8302	3.05165	3.17845	3.52455	2.6944	2.76135	3.0761	3.36155	3.02075	3.0414	3.36785	3.7643	2.64195	3.8138
		1	4.19075	3.1336	2.5942	2.89005	2.136	3.00465	3.40035	3.2684	2.82575	2.0573	3.57525	2.857	3.207	3.0154	2.9347	3.6939	2.5739	3.7802				1	3.86265	2.6547	3.02075	2.67675	2.7731	3.10965	3.1468	3.43985	3.1674	2.90905	3.09235	3.2867	2.8218	3.1145	3.386	3.72055	2.7973	3.9601
		1	2.86355	3.4868	3.06635	3.49855	2.0081	3.38285	3.5735	3.4132	2.8714	2.23885	3.28825	4.29565	3.4048	2.56125	3.1293	4.85925	2.76585	4.2606				1	3.6007	2.5485	2.90905	2.96815	2.804	2.9057	3.2596	3.43	2.977	2.7973	3.04385	3.17055	2.977	3.0806	3.49285	3.9051	2.804	4.1464
		1	2.90905	3.6528	3.34255	3.8513	1.95	3.33215	3.6841	3.8013	3.48605	2.17315	2.5105	3.75	2.857	2.9833	3.1753	4.57195	2.4052	3.23305				1	3.6582	2.7717	2.6926	2.8218	2.8412	3.12105	3.1181	3.5514	2.83595	2.85045	2.86925	3.16265	3.07	3.14005	3.1197	3.6125	2.84255	3.8331
		1	5.1887	3.1726	3.2039	3.2871	2.2299	3.14445	3.08425	3.6555	3.2745	2.2136	2.47485	3.9702	2.77355	2.9538	3.4121	3.42965	2.68795	2.9155				1	3.4918	2.8321	2.897	2.77355	3.0083	3.0683	3.0992	3.62355	2.9707	2.9155	2.86575	3.1213	3.1341	2.83065	3.1341	3.6173	2.7951	3.8269
		1	3.81085	3.0329	2.9347	3.3019	3.26955	2.9628	3.1149	2.8302	2.9017	2.02485	2.61725	4.16175	3.43985	2.89915	3.74065	3.50465	3.00705	4.75655				1	3.95125	2.6295	2.88875	2.76135	2.7354	3.15685	3.1623	3.467	3.21405	2.86925	3.11205	3.04015	2.72945	3.09555	3.06105	3.73265	3.1241	3.8552
		1	4.0651	3.1067	2.6655	3.4731	1.978	2.9484	3.228	3.14005	3.15	2.136	2.36905	3.6201	3.13845	2.76135	3.25345	3.7125	3.28825	4.9429				1	4.02245	2.8043	3.13845	2.8302	2.5298	3.2277	3.0083	3.3019	3.1016	3.07325	3.0761	3.0104	2.9841	2.96815	3.25575	3.53555	3.1145	3.88105
		1	4.3385	3.3232	2.4698	3.3838	1.8848	2.68375	3.5107	3.6459	3.1516	2.01555	3.0761	3.4677	2.65	3.2962	3.1241	3.39705	2.6201	4.4688				1	3.71215	2.803	3.21285	2.65	2.5739	3.0354	2.9411	3.5805	2.9155	3.02075	3.29735	3.08585	3.0414	2.98075	3.0154	3.60625	3.07775	4.1231
		1	4.41955	3.7203	2.84605	2.6077	2.95465	2.50405	3.35595	3.8503	3.4677	2.8324	3.39485	3.25	2.59855	3.0463	3.273	3.60695	2.687	4.49695				1	3.8347	2.7267	3.386	3.10645	2.86925	3.069	2.96185	3.4125	2.9155	2.81515	3.4059	2.9841	3.1305	2.87925	3.07	3.5419	3.0761	4.1488
		1	4.2714	3.07	2.5539	2.88445	3.0451	2.5099	3.3155	2.95675	3.0647	3.46555	2.68795	2.9841	2.65	3.29015	3.4677	3.89165	2.7281	3.9623				1	3.74835	2.4705	3.2423	3.10645	2.44385	3.1789	2.94365	3.2596	2.9517	3.07	3.11205	3.09555	3.0647	3.07	3.0451	3.78715	3.00705	4.16205
		1	4.70875	3.573	2.87925	3.27565	2.3601	2.4568	3.44385	3.0414	2.81605	3.2527	2.4052	3.4	2.51245	3.434	3.592	3.5609	2.8293	3.9051				1	3.67965	2.7717	3.17845	2.9415	2.5812	3.04455	2.9753	3.11205	3.1293	3.4648	2.9364	3.1305	3.09275	2.9833	3.022	3.6623	2.9732	3.94365
		1	3.65	2.37	2.6462	3.02325	2.22035	2.62805	3.26495	3.68	3.02655	3.3354	2.6907	3.4	3.09555	3.16625	3.28975	3.6335	3.50465	4.75655				1	3.86165	3.0336	3.1149	2.7322	2.81515	3.07445	3.15315	3.04015	3.1484	3.3354	2.9026	2.95295	3.3978	3.05	3.06635	3.6623	3.3234	3.9386
		1	3.7832	2.1336	3.454	3.11005	3.69085	2.848	3.24425	3.04795	2.99205	2.66315	2.3712	2.66175	3.4482	2.92615	3.5934	3.89485	3.64175	3.9051				1	4.0028	3.2232	3.1313	2.9206	2.83195	3.23025	2.90905	3.22025	3.02655	2.9908	2.9026	2.97405	3.29315	2.8987	3.09555	3.5847	3.1468	3.9815
		1	4.62275	3.0796	3.6225	3.03025	3.02325	2.75255	3.1623	3.4132	2.66175	2.6077	2.6912	2.5739	3.76465	2.89355	3.35895	4.6209	2.3114	3.8733				1	3.86165	3.0234	2.86225	2.75	3.1504	3.2389	3.03645	3.1484	3.182	3.10645	2.96015	2.9296	3.0887	2.95675	2.96985	3.57	2.9398	3.93
		1	4.14395	3.5783	3.65275	2.82	3.39005	3.46135	3.10485	2.7681	3.00665	2.7354	2.5303	3.0463	3.6912	3.2985	3.40035	3.609	2.5303	4.5401				1	3.73265	3.0385	3.2257	2.9517	3.3812	3.313	3.29015	3.2573	3.03355	2.66695	2.804	3.0083	3.0451	3.10485	3.09275	3.7583	3.06105	3.9702
		1	3.85875	2.8536	2.73905	2.9517	2.9774	2.6736	3.5203	3.0806	3.97145	2.81825	2.7973	3.11205	3.3978	2.8377	3.3593	3.6878	2.56125	4.6803				1	3.60035	3.1001	2.9732	2.9398	3.23305	3.00745	3.0806	3.26265	3.02075	2.8853	3.07	2.96185	3.00165	2.8147	3.1197	3.7583	3.1213	3.7911
		1	3.52455	2.6347	2.53475	3.22685	3.28975	2.70625	3.6749	3.19765	3.8079	3.3634	2.34785	3.17805	3.44095	2.81605	3.21635	3.72055	2.6401	4.59835				1	3.8849	2.8776	3.03725	2.89915	3.33015	3.19725	3.0806	3.22685	3.1293	3.22685	3.19765	2.77715	3.2035	2.9954	3.17805	3.57525	3.16265	3.8578
		1	4.44325	3.3488	2.73905	3.1145	3.25575	2.8219	3.3526	3.0992	3.62835	3.22685	2.511	3.43655	3.14005	3.0104	3.022	3.80295	2.9398	4.31395				1	3.87105	2.8345	2.804	2.9398	3.081	3.086	2.97405	3.4442	3.25	3.09235	3.16625	3.03355	3.15635	3.18945	2.80225	3.50035	3.0537	4.03115
		1	4.85925	3.1234	2.6	3.64725	2.8814	3	3.228	2.5318	3.4442	3.4059	2.32865	3.1145	3.1516	2.7951	3.03725	3.9699	2.4083	4.34885				1	3.65035	2.9298	2.79865	2.77355	3.34255	2.9597	2.89355	3.2962	3.2469	3.1241	2.9954	3.1145	3.182	3.0992	2.7879	3.89165	3.0104	3.9246
		1	3.6878	3.0204	2.5539	3.2311	3.44095	2.78955	3.19455	2.7459	4.3572	3.34215	2.61965	3.0104	2.63155	3.347	2.9908	4.0734	2.1593	4.211				1	3.6459	3.0204	2.96185	3.0004	2.9774	2.9909	2.89355	3.23885	3.1694	3.26075	3.1181	3.00665	3.05165	2.91245	2.9069	3.9373	3.00705	4.0361
		1	3.18275	2.5741	2.61965	3.13845	3.53625	2.55015	3.19455	4.36805	2.8714	2.43	3.386	2.75045	2.587	3.21635	3.05165	4.5136	2.26715	4.18				1	3.86165	2.9716	3.0083	2.7973	2.72445	3.04455	2.97405	3.53025	3.06025	3.03725	3.4033	3.00665	3.18	2.9428	3.07	3.8422	2.9732	4.09205
		1	4.2012	3.0204	2.2809	3.1753	3.0054	2.4285	2.89355	2.9971	2.9155	2.3717	2.87795	2.75	3.39005	3.20155	2.98075	4.3809	3.28025	4.3411				1	3.75035	3.1332	3.0549	2.6833	2.9069	3.1789	3.1149	3.3324	3.083	2.91245	3.42345	3.1	2.9908	2.9841	3.25	3.7802	3.23305	3.70305
		1	4.1548	3.6907	2.23885	2.63485	2.5831	2.5949	2.84605	2.83195	2.87795	3.03025	3.083	3.1016	3.59235	2.9517	3.2004	3.6125	2.9026	4.4365				1	3.592	2.8265	3.0004	2.8727	3.0537	2.955	3.022	3.1341	3.1484	3.09275	3.51285	3.3004	3.07	2.8853	3.15	3.7964	3.2985	3.9373
		1	4.5607	2.5366	3.08705	2.65	2.06155	3.49045	2.97405	3.2596	2.81605	3.1004	3.0414	2.9517	3.57805	3.14085	2.9069	3.7101	2.8377	4.211				1	3.6878	2.77	2.9904	2.9411	2.9774	3.00745	3.08425	3.2191	3.01495	3.022	3	3.10365	3.05165	3.19765	3.00375	3.64005	3.31095	3.9246
		1	3.99905	2.328	3.49465	2.804	2.12605	3.2715	2.85045	3.31095	2.85395	2.9206	3.29735	3.1599	2.56565	3.3541	3.2315	4.14005	2.3901	4.2898				1	3.7583	2.77	3.00415	2.9069	3.31435	3.0817	3.25	3.081	2.95	3.03025	3.09235	3.30945	3.1341	2.9428	3.3185	3.65035	3.42055	4.0361
		1	4.3503	3.728	3.53025	2.6519	2.81115	3.19445	3.02075	3.19885	2.65755	3.2222	3.2596	3.4442	2.16335	3.2423	3.33765	3.8833	2.5773	4.5774				1	3.57945	2.8457	3.0083	2.95	3.02075	3.13625	2.9347	3.57945	2.85175	3.04385	3.23305	3.17805	3.16425	2.89355	3.1753	3.5934	3.386	3.8347
		1	4.5607	3.6101	3.32415	2.70185	3.03725	3.013	3.5306	3.1321	2.89355	3.32415	3.1341	2.79865	2.62155	3.3019	3.0635	4.37295	2.5773	5.0329				1	3.6173	3.0446	3.18945	2.85395	3.03725	2.7768	2.97195	3.75	3.05	3.0761	3.2596	3.27605	2.83065	2.7973	3.0418	3.69085	3.2423	3.94365
		1	4.45475	4.0993	3.4688	2.85045	2.9954	2.9663	3.55315	3.11005	2.8443	3.4648	3.1623	2.81605	2.67065	3.14005	3.28825	4.17435	2.86225	4.35575				1	3.53835	2.7209	3.0696	2.7518	2.9954	2.8352	2.8987	3.42345	2.86355	2.864	3.21755	3.08425	2.96015	2.8714	3.1484	3.6749	3.2776	4.1869
		1	4.2193	3.3428	3.07325	3.49855	2.89005	2.69385	3.55315	3.1145	2.36325	2.9206	3.21755	2.5461	2.45205	3.55565	3.61005	4.033	2.71155	3.7202				1	3.57105	2.9449	3.33655	2.7354	2.59325	2.9484	3.022	3.42345	2.7074	2.6907	3.1484	3.05655	2.7609	3.0187	3.16425	3.57945	3.4077	3.68
		1	3.821	3.2791	2.98075	3.4033	2.08085	2.49205	3.0992	3.3136	2.66175	2.4459	2.79015	3.4132	2.59325	3.3324	3.1197	3.54685	2.7281	3.84185				1	3.74835	2.9391	3.2596	2.82845	3.0104	2.84135	3.08425	3.28825	2.63865	2.9069	3.2596	2.977	2.86005	3.1325	3.13845	3.53025	3.19885	3.91215
		1	4.2793	4.0441	2.95465	3.55105	2.3717	2.5282	3.1197	3.0537	2.70185	2.47485	2.6401	3.628	3.0806	3.07325	2.92615	3.6939	2.6613	3.6555				1	3.57105	3.1642	3.21285	2.83595	3.0104	2.8597	3.1197	3.3593	3.00375	2.9	3.191	2.7722	2.7609	3.1197	3.1341	3.6459	3.30945	3.75
		1	4.03115	3.0838	2.96015	3.1468	3.1016	2.70475	3.65035	2.68795	3.00375	3.2222	2.86005	3.0992	2.83065	3.19765	3.4059	3.04385	2.41505	3.7259				1	3.9284	2.7466	3.49605	2.8987	3.34255	2.8709	3.09235	3.28825	2.9026	3.19455	3.06105	3.1484	2.70185	3.0004	2.9129	3.39705	3.19765	3.7716
		1	3.93	2.9736	2.80225	3.40035	3.9093	2.9928	3.49285	3.1765	2.491	3.50035	2.82	3.32455	3.191	3.1484	3.55105	3.36785	2.7731	4.86545				1	3.80295	2.7204	3.6211	2.8324	3.5387	2.9663	3.0187	3.10645	2.9614	2.98075	2.97025	3.22685	2.79015	3.21635	3.1906	3.64315	3.15315	3.88105
		1	3.6555	2.9736	3.08425	3.38895	3.70475	2.78955	3.13845	3.5164	2.5598	2.48845	2.9517	3.022	2.8727	2.7189	3.3121	4.3503	2.6613	4.70875				1	3.82	2.92	3.40035	3.1197	3.44745	2.9434	3.02695	3.09275	2.8147	3.1016	3.0418	3.19455	3.02325	3.1623	3.0647	3.73265	3.0635	4.0404
		1	3.6623	2.97	3.05165	3.762	3.4821	2.73115	3.23305	3.52455	3.0992	3.2423	2.857	3.08425	3.22025	2.65755	3.29315	4.2323	3.3812	4.66745				1	3.9655	2.8216	3.3526	2.85045	3.2423	3.18325	3.1217	3.1623	3.1016	3.1325	3.207	3.2573	2.81515	2.89005	3.19765	3.55315	3.37675	3.8552
		1	3.82885	3.2733	2.53475	3.37675	1.95255	2.6897	2.86005	2.66315	2.6926	2.9517	3.25345	3.1149	3.03725	2.61725	3.7716	3.88105	3.4077	3.7101				1	3.7583	3.0834	3.44745	2.7951	3.1599	3.1009	2.9954	3.22025	2.7409	2.94365	2.9449	3.3204	3.1217	2.9732	3.0537	3.5	3.4471	3.7901
		1	3.70305	3.6032	2.71155	3.09555	2.10535	2.95145	2.9069	3.11005	2.5298	2.56565	2.9707	3.1016	3.02695	2.65375	3.18475	3.9051	3.3541	4.02245				1	3.6125	2.79	3.34255	2.6926	3.10365	2.9907	2.97025	3.05655	2.81515	3.1325	3.1241	3.49465	3.09555	3.0104	3.02035	3.7964	3.4132	4.03545
		1	4.56425	2.8961	2.7354	3.10645	2.45205	2.76845	3.70135	3.49285	2.84605	2.90905	3.04795	2.86225	3.52455	2.9069	2.706	3.3264	3.4731	3.8552				1	3.82885	2.8894	3.00415	2.7459	3.1016	2.9923	3.34215	3.083	3.1484	3.06635	3.04015	3.2573	3.03725	2.81115	3.15315	3.72055	3.24425	3.85875
		1	3.9699	3.0623	2.6926	3.5672	2.62345	2.7271	3.43985	2.80715	2.75545	3.11205	2.81515	2.499	2.56565	2.9449	2.7609	3.7716	3.0187	4.1049				1	3.7125	2.6049	3.0083	2.89005	3.1145	3.0372	3.273	3.20155	3.07	3.24425	3.2249	3.1953	2.89915	2.82	3.0647	3.82	3.0004	3.85875
		1	4.38635	2.2252	2.53475	3.7726	2.29455	3.14245	3.42235	2.75045	3.38415	3.22375	3.0806	2.88875	2.62395	3.4918	2.66315	4.80835	2.88485	4.3809				1	3.64315	2.6547	2.97195	3.09275	2.78655	3.07375	3.22065	3.1504	3.05655	3.06635	3.273	2.86355	2.9841	3.2423	3.022	3.6878	2.95295	3.86685
		1	3.6623	2.7671	2.2677	3.8552	2.26385	2.8949	3.78055	2.65425	3.6773	3.1313	2.90045	3.1325	3.0635	2.75045	3.0537	4.42295	2.96185	4.10185				1	3.7964	2.6819	3.04385	3.1484	3.23885	3.0487	3.0463	3.1145	3.26265	3.20975	3.25	2.88875	3.0451	2.8853	3.1516	3.67965	3.1325	3.64175
		1	3.95285	4.0634	2.36485	2.91245	2.14765	2.69385	3.5892	2.80715	3.1321	3.1197	2.9398	3.15795	3.10845	3.09555	2.86575	4.92035	2.86925	3.99905				1	3.7802	2.8684	2.97195	2.8302	3.14005	3.12195	3.2311	3.25615	3.3049	3.18	3.07	2.86925	2.88875	2.9296	3.0414	3.5	3.1325	3.67965
		1	3.9953	2.9863	2.31625	2.55195	2.47385	2.3938	3.74735	4.05245	3.08425	2.977	2.84255	2.86225	2.5554	2.8178	3.07775	3.4907	2.897	4.1548				1	3.53835	2.9298	2.8535	3.05165	3.04385	3.14955	2.92615	3.3541	3.17845	3.16425	3.1213	2.9753	2.706	3.02075	3.04795	3.5514	3.09235	3.9051
		1	4.6669	3.1793	3.02075	2.8302	2.3754	2.70655	4.01405	3.2423	3.434	2.70045	2.92615	2.90905	2.5239	2.95465	3.3324	3.7643	2.92615	4.5302				1	3.609	2.7565	2.9614	3.0647	2.7609	2.9557	3.2144	3.0992	3.08425	3.1504	2.95845	3.1325	2.7951	3.18475	3.1325	3.60555	3.11205	3.9051
		1	4.1231	3.1935	3.00085	2.70415	2.6101	2.65655	2.97405	3.2423	3.2573	2.84605	2.88485	2.52685	3.27565	2.85045	3.5514	3.28025	2.7203	5.0212				1	3.4677	2.9581	3.20665	3.05285	2.7609	2.95715	3.1623	2.9411	2.90945	3.022	3.22375	3.0004	2.88445	2.9753	3.44095	3.61005	3.1623	3.7101
		1	3.22685	3.3403	3.0992	2.66695	3.1341	2.52295	3.0319	3.13845	3.36785	2.9517	2.52835	2.77715	3.4482	2.8399	4.066	3.16265	2.90945	3.7736				1	3.4648	2.8668	3.19765	3.13845	2.68	3.05895	3.17805	3.1484	3.1197	3.08705	3.15355	3.11205	2.8653	3.08705	3.42965	3.76065	3.40035	3.7736
		1	4.17255	3.4566	3.0104	2.55195	3.22025	2.3771	2.91245	3.0463	3.5114	3.11005	2.6856	2.5715	2.7722	3.1906	2.65045	4.64245	3.3526	4.1503				1	3.6459	3.0094	3.21635	2.9415	2.7609	2.9663	3.20155	3.25	2.87925	3.0647	3.3989	3.19885	3.02655	2.9415	2.9206	3.7716	3.00415	3.88105
		1	4.14395	3.274	3.18945	2.6912	3.5228	2.645	3.0104	2.6163	3.9	2.8293	2.86225	2.93	2.81605	2.8714	3.45145	4.58395	3.42055	4.2638				1	3.7165	2.7864	3.1674	3.02325	2.4965	3.00465	3.21635	3.24425	3.15355	2.82845	3.0647	3.0635	3.15315	2.96015	2.9517	3.47635	3.16625	3.99905
		1	3.9623	3.8713	3.0806	2.31625	2.2472	2.6463	3.22685	2.8178	3.8471	2.5105	2.8412	2.7731	3.1468	2.90045	3.16265	4.29565	3.26265	4.131				1	3.72055	2.6291	3.1185	2.857	2.6627	2.9062	2.97195	3.26495	2.98075	2.8293	3.15675	2.9753	3.0992	2.9206	2.9833	3.75	3.03645	3.89165
		1	3.5089	3.4318	3.39485	2.5807	2.28965	2.55015	3.19455	2.93345	2.6856	2.587	2.93	2.9296	2.59615	3.10645	3.3444	4.37295	3.0319	4.1488				1	3.7832	2.7408	3.28825	2.62395	2.59325	2.6962	2.88615	3.19765	3.15675	2.9364	3.02325	2.7951	3.27605	2.88445	3.07935	3.83045	3.2423	3.81905
		1	3.9598	3.5433	3.51745	3.9538	2.1101	2.5099	2.0131	2.86225	2.92615	2.8653	3.3034	2.9753	2.5773	2.89915	3.37085	4.1003	3.14005	3.6459				1	3.57525	2.7794	3.01495	3.07935	2.57	2.848	2.66835	3.2684	3.18	2.97405	2.97025	2.93	3.27605	2.7879	3.0647	3.60035	3.182	3.89165
		1	3.99905	3.6544	2.5812	2.9155	2.2902	2.66525	2.07425	3.66945	2.86225	2.857	2.9833	3.0418	3.06635	2.7785	2.7609	4.09175	3.0537	3.7845				1	3.60695	2.6814	3.02035	3.2035	2.82	3.1861	2.80225	3.1313	3.00165	2.90905	2.98205	2.98075	3.19885	2.8302	3.03725	3.57	3.10365	3.7832
		1	4.4598	3.2642	2.75545	2.63485	3.7101	2.44225	2.17085	3.6582	2.5632	3.33655	2.57	3.02075	2.86925	2.9954	2.8018	4.4688	3.1	4.0305				1	3.60695	3.1992	2.977	3.1484	2.68	3.146	2.72855	3.1016	3.1197	3.1016	3.22025	3.0187	3.15355	2.81515	3.1213	3.5	3.1004	3.74765
		1	4.4207	3.2424	2.9232	3.7583	3.36785	3.2147	2.23215	3.86845	2.658	3.1149	3.15675	3.08705	3.37715	3.0647	2.90045	4.5136	3.35035	4.31565				1	3.50035	3.1424	3.14005	3.43985	3.1185	2.9907	2.87445	3.2871	3.4154	2.9904	3.1305	2.9753	2.9517	2.7785	2.88445	3.58505	3.15355	3.9598
		1	3.81905	3.8406	3.17805	3.14005	3.35895	3.14155	3.07	3.5132	2.5598	2.59325	3.00415	2.93	3.10845	2.88445	3.07	3.8733	2.98875	3.64175				1	3.5018	2.9177	3.281	2.83065	2.9449	2.88525	2.9347	3.0647	3.4482	3.02695	3.1623	3.10885	2.97405	2.7785	3.16425	3.68	3.4688	3.8891
		1	3.88975	3.3129	3.23885	2.86005	1.9799	4	2.87835	3.6912	3.19765	2.491	2.96015	3.3978	3.00165	2.83065	3.56405	3.82	2.78655	3.7125				1	3.57945	3.1277	3.2688	2.85045	2.83195	2.73115	2.8987	3.3541	3.15755	3.23185	3.2144	3.1816	2.8853	2.8727	2.9841	3.76065	3.4033	3.67965
		1	3.99905	2.9981	3.3801	2.68	1.8385	2.5909	3.24425	3.4889	3.55105	2.7226	3.03645	3.14005	2.8302	2.7609	3.35595	4.1003	3.609	3.7832				1	3.28825	3.0554	2.9707	3.07	2.72445	2.6962	2.93	3.4471	3.21635	3.11205	3.1321	3.14005	2.93	2.8302	2.9155	3.6211	3.182	3.78715
		1	4.10365	3.1344	3.0761	2.4703	3.1516	2.47265	3.11205	2.9908	3.10845	2.89005	2.65705	3.4677	3.7165	3.45325	3.09235	4.3026	3.2315	3.74835				1	3.434	2.9469	3.16425	2.86005	2.9069	2.77075	2.88875	2.89005	2.9517	3.17055	3.08425	3.2315	2.88445	3.0451	2.93	3.8013	3.4033	3.89165
		1	4.14005	3.6032	3.03355	2.9517	3.1851	3.64285	2.977	3.3015	2.7951	3.20155	2.5539	2.5318	3.10645	3.3871	3.3738	3.5217	3.4558	3.75365				1	3.7802	2.9095	3.2688	2.83065	2.65755	3	2.7281	3.1623	3.05	2.96055	2.9904	2.9347	2.8727	2.9296	2.8814	3.7736	3.3034	3.88975
		1	3.88105	3.5254	2.7586	2.7609	3.08585	2.4794	2.8218	2.88445	3.16625	3.1293	2.6627	2.7663	3.74435	3.56405	3.0537	3.4125	3.61695	3.9373				1	3.8503	2.9762	3.4677	2.75	3.04795	3.09075	2.8653	3.0104	2.94705	2.99205	3.1757	2.8443	3.03725	3.05285	3.1516	3.74435	3.30605	3.99655
		1	3.74065	2.7814	2.5831	2.93	2.864	2.6246	2.6926	2.9155	2.89355	3.3354	2.4413	2.82845	3.25575	3.42525	3.1516	3.46015	2.5812	3.54685				1	3.5217	2.8457	3.53555	2.85045	3.04055	3.086	2.8653	3.27565	2.92615	2.7681	3.09275	3.2315	3.0104	2.95845	3.03025	3.82	3.1325	3.89165
		1	4.2193	3.1879	2.7722	3.0104	3.4384	2.61525	2.5942	2.6926	2.4135	3.17055	2.35055	2.82845	2.5812	3.1623	4.0106	4.57	2.59855	3.1484				1	3.75365	2.8349	3.2222	2.7586	2.864	3.25095	2.7731	2.9841	2.97405	2.93	2.9517	3.23885	3.1145	3.09275	3.27185	3.5514	3.182	3.75365
		1	4.4688	3.1879	2.70415	2.33075	3.4059	2.6618	2.86225	3.64725	2.571	3.1145	2.8178	3.10845	2.6163	2.88445	4.11095	4.2323	2.61725	4.3932				1	3.821	2.9	3.3871	2.9517	2.6907	3.2578	2.6833	3.4659	3.15315	3.04385	3.1305	3.00085	3.07775	2.92615	3.20155	3.9408	3.02655	3.8184
		1	4.0783	3.2325	2.75365	2.2327	3.1484	2.2983	2.76135	3.48175	2.70645	2.977	2.6163	3.19765	2.9347	3.0647	3.82425	3.7726	2.66835	4.6717				1	3.57525	2.8043	3.2684	3.0806	2.7951	3.07445	2.6833	3.2596	3.2985	3.13845	3.10885	3.10845	3.18905	3.25	3.11205	3.76065	3.1484	3.8539
		1	4.5014	3.3757	3.05	3.54155	3.7583	2.5676	2.5942	3.22025	2.59615	3.16425	2.7973	2.5224	2.7336	2.7226	3.81905	3.18905	2.9841	4.17195				1	3.70135	2.9449	3.3634	3.1325	2.864	3.3382	2.86355	3.37715	3.2423	3.0887	3.26535	3.17805	3.35035	3.0054	3.1851	3.76065	3.28825	3.8539
		1	5.1308	3.0515	3.0696	3.57945	3.07775	2.5949	2.9069	3.1484	3.228	3.0187	2.6462	2.6101	2.90045	2.75	4.2252	3.75365	3.3634	4.24325				1	3.89485	2.7961	3.8552	3.26955	3.11125	3.1522	2.9155	3.2962	3.1321	3.0418	3.15355	3.0696	3.1213	3.04015	3.16265	3.81085	3.27565	3.67765
		1	4.92975	2.97	3.5203	3.80525	2.89915	2.64155	3.5341	2.93	3.1321	3.20155	2.70645	2.61965	2.8302	3.2191	3.04055	4.0404	3.04385	5.0589				1	4.06725	2.77	3.4442	3.25345	3.0054	3.1489	2.84295	3.18475	3.0992	3.00705	3.3541	2.94705	3.03725	3.11125	3.1313	3.80295	3.2985	4.0305
		1	4.35	2.7852	3.4077	3.5107	3.2596	2.95715	3.5588	2.95295	2.97405	3.5146	2.7803	2.68	3.467	3.1341	3.00705	3.58505	3.55845	3.7165				1	3.72055	3.0506	3.3354	3.11205	3.0054	2.9628	2.88875	3.10845	3.1149	2.9026	3.36005	2.88615	2.88445	2.97025	3.19455	3.5089	3.3723	3.81905
		1	3.7165	3.0957	3.56545	2.32595	3.0104	2.4354	3.5847	3.36005	2.90945	2.93	2.4413	3.07	3.42525	3.191	3.11205	3.5146	3.1313	3.65				1	3.50035	2.8006	3.40035	2.90905	2.9732	2.9944	2.8178	3	3.0083	2.86005	3.18	3.15315	2.89915	2.89005	3.11205	3.4384	3.2311	3.60625
		2	3.33015	3.206	3.70205	2.55	2.08625	2.70625	3.2004	3.1484	3.27605	3.191	3.7696	2.6744	3.4558	3.1906	3.36045	3.82425	2.59325	3.71385				2	3.4311	2.8192	3.42055	3.05285	3.03025	2.85485	3.00165	3.02695	3.1149	2.7785	2.98075	3.02035	2.857	2.96815	2.96985	3.6311	3.2423	3.60695
		2	4.4914	2.6705	3.42345	2.52685	1.9799	2.7735	3.35595	3.2573	3.2985	2.71015	3.5132	3.4731	3.5847	3.191	2.9707	3.91215	3.0083	3.9259				2	3.7832	2.7573	3.4558	3.07	3.16265	2.9628	3.07935	3.40035	3.1321	2.9296	2.90905	3.02695	2.8727	3.02325	3.21755	3.61005	3.08425	3.7165
		2	4.34885	2.5714	3.49355	2.55	2.6519	2.7735	3.09555	3.3049	3.4688	2.81115	3.4677	3.34255	3.3324	2.77355	2.72445	3.60625	3.07	5.1276				2	3.89165	2.6747	3.60035	2.92615	2.9398	2.892	2.93345	3.2423	3.1181	2.90045	3.0647	3.0463	3.08585	2.90905	3.0761	3.57945	3.20975	4.1773
		2	4.6317	2.5366	3.64965	3.7832	2.6907	2.50545	2.9155	3.1468	3.6749	2.75	3.28825	3.0414	3.6912	2.65045	3.2596	3.65	2.63155	4.3892				2	3.6459	2.5735	3.45255	3.25	2.9908	2.7735	3.1341	3.2423	3.3526	2.9954	3.08585	2.86355	2.97405	2.9411	3.18905	3.5217	3.20155	3.592
		2	5.0589	2.5495	3.39485	2.857	2.491	2.5447	3.2004	2.65755	2.7541	2.7336	3.5107	3.3978	3.29315	3.5387	3.32415	4.3809	2.79865	4.2012				2	3.9246	2.8457	3.48605	3.05165	2.86005	2.8453	3.00165	3.10845	2.95675	3.022	2.8399	3.09555	2.95845	3.25	3.182	3.8503	3.19455	3.70135
		2	3.5018	3.84	2.60865	2.56565	2.65	2.65655	2.92615	2.7951	2.53475	3.07	3.4	3.2004	2.88445	3.02075	3.07775	4.18	2.89355	4.09175				2	3.57245	2.8265	3.1674	3.3019	2.6401	2.7735	3.2004	3.05	2.92615	3.0108	2.9069	3.1906	2.91245	3.1484	3.21755	3.73265	3.1468	3.8347
		2	3.2596	2.5168	2.76585	3.0806	1.99125	2.78055	3.0635	2.48245	2.98875	2.5715	3.3871	3.28825	2.56565	3.28825	3.0761	3.46015	2.897	4.245				2	3.5419	2.7088	2.9517	3.02325	2.95845	2.7434	3.08585	3.19765	2.95675	3.19885	2.8178	3.1765	2.88445	3.33205	3.22685	3.76065	3.29015	3.71385
		2	4.1488	2.6093	2.673	3.14005	2.2809	2.5995	2.77355	3.65035	3.17845	2.92615	3.3185	3.0635	2.67675	3.10885	3.434	3.80295	3.66945	3.3956				2	3.5146	2.6611	2.81605	2.97025	2.63865	2.7735	3.0451	3.26535	2.85045	3.32865	3.1325	3.22025	2.7459	3.19885	3.1145	3.7316	3.35335	3.70205
		2	4.3523	2.624	2.61965	3.4828	2.388	2.53065	2.6077	2.72945	3.15755	3.2928	3.556	3.10885	2.56565	3.1325	3.4125	3.6311	3.50035	3.36785				2	3.5419	2.617	2.9517	3	2.45205	2.7434	2.7785	3.18945	3.1293	3.1145	2.9971	2.95295	2.77355	3.08705	3.4059	3.82	3.5288	3.92175
		2	4.6317	2.6823	2.68795	3.6173	2.0396	2.5995	2.4965	2.88615	3.3354	2.65755	3.1765	3.00165	2.56565	3.28825	3.6173	3.8013	3.4355	3.83275				2	3.57525	2.5836	2.89355	2.9364	2.91245	2.7848	2.84695	3.4125	3.09235	3.00705	2.7973	2.93345	2.7189	3.28975	3.20155	3.7726	3.2894	3.8422
		2	4.31395	2.6057	2.70645	3.15635	3.5588	2.69905	2.63485	2.92615	3.9427	2.4418	3.3541	3.3978	2.6627	3.48855	3.4828	4.33415	3.70475	3.6868				2	3.67965	2.7876	3.00085	3.0414	3.07	2.9628	3.0887	3.04385	3.0806	3.1241	2.7973	3.0451	2.9841	3.07325	3.33055	3.47025	3.16625	3.86265
		2	4.46375	2.6823	2.43825	2.9833	2.4005	2.71065	2.68	2.85045	4.0404	2.9398	3.2004	3.6335	2.4546	3.55565	3.6912	3.6125	2.47385	3.82785				2	3.89935	2.8043	2.8535	2.9517	3.0537	2.9797	2.93345	2.98875	3.09235	3.1851	2.9296	3.0647	2.84695	2.88875	3.0647	3.42055	3.05	3.7792
		2	4.24325	2.5554	2.4135	2.75365	2.4546	2.8636	3.00165	3.273	3.42055	2.86575	2.86355	3.6623	2.6627	3.17805	3.23305	3.08585	2.31625	4.093				2	3.9051	2.6819	3.05	3.30945	2.9504	2.83175	2.5942	2.84295	3.07	3.00705	2.7973	2.8727	2.77355	3.0104	3.16425	3.5217	3.0104	3.8269
		2	3.9246	2.0522	3.0907	2.9753	2.5	2.8453	2.92615	3.1185	3.6688	3.00705	3.0187	3.191	3.6211	3.65855	3.35595	4.47495	2.3759	4.14035				2	3.75365	2.7154	3.182	3.19885	2.7409	2.99695	2.75365	2.9069	3.07	2.96985	2.8231	3.02325	3.05165	3.32415	2.96815	3.60035	3.33055	4.0361
		2	4.87905	2.8766	3.02035	3.3354	2.70185	2.8394	2.9411	3.36045	2.7541	3.07775	2.88485	3.5107	3.273	3.35595	3.21755	4.14005	2.51795	4.0361				2	4.0361	2.8863	3.3034	2.87445	2.93	3.1009	2.91245	3.1468	3.0992	2.86575	2.81825	2.89915	3.09275	3.10645	3.16425	3.5107	3.1197	3.7911
		2	5.33875	2.9863	3.25	2.9449	2.65045	2.8431	2.62155	2.4135	2.97405	2.9347	2.8178	3.09555	3.4121	3.40035	3.16425	5.07665	3.2469	3.1851				2	4.0078	2.9623	3.0004	2.9449	2.804	2.99695	3.09555	2.83635	2.9732	3.04795	2.75045	3.1217	3.29015	3.25345	3.25	3.7101	3.3871	3.9655
		2	3.53835	3.3855	3.1004	2.9129	2.2411	2.75255	2.6912	2.6201	2.4135	2.5812	2.93345	3.56405	2.4546	3.4	3.6201	5.0956	2.61965	3.68305				2	3.39705	3.3566	3.25345	2.82	3.18275	2.90065	3.0104	3.00705	3.08425	2.96985	2.7518	3.07935	3.05165	3.3015	2.89005	3.60035	3.18945	3.9623
		2	3.7845	3.737	2.91075	3.21015	2.3601	3.47425	3.21015	3.68305	2.5831	2.7336	2.9833	3.35035	2.77355	3.5514	3.60345	4.56425	2.255	4.13675				2	3.2928	3.031	2.96055	2.804	3.0108	2.84015	2.8714	3.07775	3.2985	3.09235	3.0537	3.23185	2.9954	3.0537	3.0647	3.62355	3.3593	3.88975
		2	4.45535	2.6093	3.0104	3.0104	3.65035	3.70005	4.11005	2.3345	3.40035	2.43	3.02325	3.2035	2.48245	2.6043	3.09275	4.58395	2.3585	4.80235				2	3.68305	2.692	2.9069	2.9069	3.54685	2.76445	2.72945	2.9069	3.20155	3.1004	2.857	2.9841	3.29015	3.2249	3.1623	3.81085	3.2688	3.93
		2	4.34885	2.7941	3.1325	2.9774	2.28035	2.3935	3.3723	2.66315	3.6623	2.9833	2.95845	3.38415	2.5402	2.857	3.1504	3.57945	2.4083	4.3142				2	3.64175	2.6325	2.92745	3.08585	3.2928	2.95215	3.022	2.86925	3.18945	2.87445	2.96815	3.2867	3.09275	3.25615	3.02325	3.4059	3.10365	4.0651
		2	4.74605	3.7738	3.54155	3.1185	2.6163	2.57875	2.98875	3.6555	3.10485	2.79865	2.8218	3.3723	3.4821	3.4731	3.7901	3.54685	2.5005	3.56405				2	3.821	2.7033	2.91245	2.9833	3.22685	2.9888	3.06755	2.96015	3.31095	2.9449	2.8853	3.16625	3.2867	3.1694	3.1484	3.65	3.2	3.9246
		2	4.6669	2.3025	2.89355	2.9774	2.4602	2.2791	3.347	2.43	3.2144	2.87445	2.5539	3.1623	3.35595	3.2249	3.75	3.80295	2.7518	3.5934				2	3.57525	2.5823	3.06025	2.9774	3.1516	3.1027	2.97195	2.82	3.2144	3.1241	3.06635	3.1623	3.09275	3.0761	2.93	3.61005	3.1	3.76465
		2	4.73815	2.197	3.463	2.9069	2.0555	2.7281	3.1185	2.26715	2.8018	2.9908	2.5812	2.9904	3.49465	3.3634	3.3812	3.66195	2.6077	3.9115				2	3.64175	3.0734	2.7074	2.8293	3.04385	3.02685	2.9232	3.1004	2.95	3.2596	2.804	3.32415	3.09275	2.99205	3.1504	3.467	3.2035	3.7736
		2	3.18275	4.1565	3.20155	2.7951	3.8013	2.2464	3.5018	2.4703	2.6519	2.7586	2.70645	3.02695	3.28025	3.1623	3.1241	4.21545	2.5544	3.759				2	3.60695	2.7573	2.65	2.9774	3.3354	3.06695	2.99205	3.0108	2.95	2.9	3.0004	3.25	3.23185	3.228	3.1504	3.75135	3.35	3.70475
		2	3.67695	2.2583	2.92105	2.79015	3.9815	2.2492	3.3541	2.33075	3.45905	2.65375	2.7313	2.499	2.90045	2.92615	3.34215	4.4769	2.65755	3.2867				2	3.6939	2.426	2.9155	3.25	3.14005	3.0372	2.8443	2.9069	3.2035	2.7951	3.0549	3.07325	3.16265	3.3838	3.07	3.7643	3.20155	3.54015
		2	5.02045	2.233	2.8714	3.27185	1.94165	3.07445	3.77525	4.17045	3.0104	2.76585	3.15315	2.6401	3.27185	3.2776	3.22025	4.45255	2.4546	3.3015				2	3.7845	2.7217	2.9652	3.1004	3.1213	3.028	2.70645	2.9449	3.0414	3.1241	2.7951	3.1016	3.1145	3.1623	3.1341	3.9446	3.00375	3.5805
		2	3.7832	3.6652	2.7951	2.7281	2.28035	3.22335	3.8396	3.27185	2.7409	2.69535	2.7281	3.0537	3.4125	2.94365	3.05165	4.4204	2.4083	4.9419				2	3.5089	3.0793	2.9428	3.18905	2.7336	3.00745	2.68795	3.09235	3.05	3.17055	2.90905	2.9398	3.26495	3.06755	3.09275	3.78585	3.1325	3.7353
		2	4.35	3.6703	2.9347	2.6005	2.3601	2.32695	3.5693	3.55315	2.3901	2.83195	2.88875	2.9026	2.6101	3.3155	3.1504	4.72465	2.3759	3.53555				2	3.4677	2.9235	2.78655	2.96015	2.87445	2.9427	2.8535	3.16265	3.04385	3.1185	2.7281	2.8814	3.03025	3.2894	3.2035	3.91215	3.0992	3.9195
		2	4.41955	3.9848	3.2745	2.82	2.28965	2.5032	3.1484	2.68	2.77715	2.54655	2.508	3.58505	2.62155	3.6674	2.75365	4.1869	3.15755	3.5089				2	3.75035	3.1292	3.00665	3.0108	2.9538	3.02615	2.80445	2.9833	3.0083	3.11205	2.88875	3.17055	2.98205	3.15795	2.90905	3.86165	3.31435	3.7316
		2	4.5343	3.641	2.20905	2.93	3.20155	2.31555	3.02075	2.25	3.7363	3.0108	2.7203	3.2894	2.6912	3.23885	2.75365	4.8213	3.32415	4.4119				2	3.75365	3.2556	2.9707	3.1504	3.04385	2.5733	2.70645	2.9908	2.97195	3.10645	2.75135	3.08425	3.1313	3.02035	2.9971	3.592	3.2867	3.88105
		2	4.1012	3.6962	3.64965	2.7322	2.69535	2.09535	2.78925	2.89005	3.4688	2.65045	2.70415	3.5847	2.84295	3.5032	4.4376	4.9247	3.15795	4.24795				2	3.67695	2.9515	3.0761	3.02325	3.1185	2.54275	3.022	2.9538	3.02075	3.03025	2.86225	3.08425	3.09235	3.2035	3.25	3.7911	3.64005	4.0404
		2	3.96045	3.7751	3.3455	2.71015	3.50035	2.69905	3.03645	2.90045	2.48245	2.79015	2.43515	3.4271	2.65045	3.45325	3.45325	4.84485	3.3354	4.11095				2	3.54685	3.2218	3.02655	2.82	3.1516	2.7434	2.87835	3.11005	2.8853	3.11005	2.92615	2.98075	3.03025	2.9017	3.16425	3.60035	3.26955	4.0608
		2	4.25205	3.8213	3.4	3.15635	3.33055	2.84135	3.16425	3.32865	2.2853	2.6401	2.56225	3.35595	2.84255	3.3515	3.75	4.68615	2.7074	3.99655				2	3.57105	2.9888	2.9	3.0154	3.3264	2.8177	3.00665	2.9415	3.1325	3.25	2.91205	3.17805	3.16265	3.1016	3.07935	3.9284	3.51745	3.75035
		2	4.0305	3.3488	3.4092	3.21015	3.20155	2.96185	2.78655	3.26495	2.4026	2.5303	2.9232	3.02075	2.8814	3.2191	3.76065	4.3932	2.70185	3.75365				2	3.74835	3.1001	3.15	3.09235	3.24075	3.18475	2.9428	2.7281	3.09235	3.1004	3.02075	3.24425	3.1516	3.0761	3.05165	3.86165	3.55315	3.821
		2	3.98495	3.5537	3.15355	3.35595	3.0761	3.04385	3.23885	3.0319	2.68	2.70185	2.3838	3.6705	2.48245	3.1325	3.7901	4.56755	3.28825	4.03115				2	3.386	3.0261	3.4	2.9954	2.9732	3.06755	3.2191	2.77715	3.0992	3.16265	2.9652	3.3155	3.1313	2.9841	3.1213	3.7964	3.4033	3.78715
		2	3.526	2.5495	3.55035	3.35595	2.9398	3.25	3.03355	3.4889	2.45815	2.7803	3.4442	3.63075	2.43	2.7722	3.5341	4.561	3.20665	3.8552				2	3.97775	2.5914	3.1599	2.97025	3.0054	3.1468	3.36825	2.9753	2.977	2.9206	2.8714	3.25	3.28025	3.05	3.0187	3.89165	3.5018	3.8539
		2	3.2257	2.2454	3.4033	3.44095	3.11205	3.1293	2.89355	3.30945	2.65755	2.67065	3.67185	3.4355	2.77355	2.8714	3.6007	5.23305	3.33765	3.7832				2	3.75	2.8894	3.3593	3.1313	3.1484	3.18	2.977	3.1325	3.1325	2.9129	3.02035	3.07325	2.84295	3.07	3.19765	3.67965	3.5018	3.9284
		2	3.9856	3.9568	3.8059	3.7316	3.08585	3.74835	3.0414	3.2249	3.1257	2.8814	3.18945	3.42235	2.83065	2.95675	2.9538	3.25575	3.1257	4.1012				2	4.2688	3.0295	3.2249	3.0806	3.1516	3.15755	2.8853	3.0647	3.33055	3.23185	2.83595	3.19885	2.9954	3.11005	2.90905	3.39485	3.3634	3.9246
		2	4.34885	4.0938	3.42235	3.57525	2.3898	3.7074	3.20665	3.29315	3.5107	2.85045	3.22685	3.49465	3.10645	3.42345	3.0108	3.3354	3.1694	4.2347				2	3.95285	2.9796	3.0696	2.96015	3.251	3.00085	3.05	3.1133	3.14005	3.0806	2.89355	2.64055	3.0108	3.10365	3.27565	3.6878	3.48605	3.9
		2	3.6249	4.1938	3.8746	3.3738	2.06775	3.86395	2.9517	3.4238	3.37345	3.25	3.2962	3.4821	3.273	3.3015	2.7879	4.1815	3.3634	4.05125				2	3.9	2.7614	3.1468	3.06105	3.27955	3.2962	3.0761	2.90905	3.05	3.11005	2.9841	3.0083	3.11005	3.20625	3.07	3.97555	3.57245	3.92745
		2	4.0651	2.7628	3.79475	3.5089	2.0276	3.6031	3.0761	3.42125	3.1484	3.21015	3.05	3.3812	2.96015	3.1504	2.804	4.2714	2.3717	3.89165				2	4.00655	2.6053	2.98875	3.20155	3.251	3.00375	2.86095	2.9069	2.9614	2.9517	2.9428	3.1484	3.1004	3.15	3.1816	3.7316	3.08425	4.14365
		2	4.2027	2.6312	2.6	3.57805	2.26765	3.7165	3.23885	3.17805	2.4005	2.7609	2.5831	3.4077	3.16265	2.9517	3.5777	4.4003	2.6101	4.27375				2	3.7313	2.8457	3.08425	3.14005	2.98515	3.19765	2.9707	2.9232	3.281	3.05165	2.8147	3.21285	3.06105	3.10365	3.0647	3.70475	3.2311	4.16295
		2	3.9246	4.0938	2.294	3.53625	2.3898	3.08425	3.2596	2.9707	2.4021	2.6912	2.72855	3.44385	2.84255	3.20625	3.55105	3.36005	2.5	4.1881				2	3.9115	2.9945	3.0992	3	3.36915	3.30645	3.0004	2.9652	3.00665	3.36005	2.87445	3.0418	2.9833	3.05655	3.13845	3.5089	3.03725	3.89135
		2	3.7802	4.1766	2.7212	3.5805	2.1838	3.1953	3.1004	3.3354	2.81605	3.00705	2.706	3.4238	2.86925	3.3004	3.69085	4.17435	2.59325	5.02195				2	3.7716	2.735	3.07325	2.98205	3.2503	3.1197	3.0504	2.9517	3.2638	3.0104	2.9232	3.19765	3.0537	3.10645	3.05285	3.63595	3.0083	3.80035
		2	4.131	2.9386	2.35055	3.191	2.14685	3.7162	3.00665	3.0992	2.7722	2.5105	2.45205	3.5341	3.18	3.5032	3.3712	3.9408	3.0104	4.43				2	3.91215	2.6687	2.9347	2.9538	3.0434	3.1016	3.07	2.99205	3.2745	3.1313	2.80225	2.99665	3.16265	3.2596	3.09275	3.68915	3.2144	3.91215
		2	4.46375	4.1872	2.5539	2.7803	2.62635	3.5934	3.1145	3.0907	2.3087	2.7577	2.65755	3.61005	2.8814	3.2504	2.90045	4.76915	2.9155	3.8833				2	4.0734	3.0215	3.0004	2.90045	3.3797	3.1484	3.0647	3.05	3.20665	3.081	2.66835	3.0414	3.07	2.9517	2.89005	4.13675	3.33765	4.1049
		2	4.11645	3.744	2.6926	2.6401	2.9341	3.64005	2.99205	3.14085	2.5739	2.7577	2.77715	3.14085	3.3838	3.05655	2.43	3.68915	2.96055	3.98245				2	3.7165	3.259	3.0083	2.82	3.0587	3.2039	3.2315	3.00085	2.92745	3.18275	2.8377	3.1185	2.9411	3.1516	3.1217	3.64485	3.15635	3.9386
		2	4.39005	2.2977	3.7736	2.75	3.10485	3.454	3.02035	3.51925	2.48245	2.6019	2.8987	3.2144	3.21755	3.00415	2.8714	3.36005	3.05	4.17435				2	3.8013	2.6822	3.1816	2.97025	3.1248	3.21285	3.01495	2.91205	2.91245	3.1504	2.78925	3.2573	3.09275	3.05655	2.89915	3.8707	3.0594	3.7643
		2	4.40455	2.6705	3.61005	3.32865	3.19765	2.96185	3.0696	3.6225	2.61965	2.7459	2.94365	2.5505	3.39005	2.78925	2.81515	4.18	2.7212	3.86005				2	3.70135	2.7933	3.4125	3.09275	3.45255	3.25	3.2867	2.9904	2.91245	2.9428	2.81605	3.30945	3.2035	2.8987	2.9155	3.76465	3.1313	3.75
		2	4.34165	3.5837	3.18	2.57	3.02655	2.77715	3.0696	3.51175	2.68	2.342	2.71155	2.66175	3.19455	2.8218	3.06105	4.78015	2.88485	4.15845				2	3.9601	3.2619	3.28025	3.2035	3.1694	3.15795	3.20155	2.88875	3.1674	3.05165	2.9904	3.281	3.03025	3.083	2.8714	3.95285	3.17805	3.81215
		2	3.86685	4.1861	3.21015	2.62155	2.8018	2.5739	2.6462	3.1133	2.68	2.39635	3.70305	2.9428	3.53025	2.72855	3.00705	4.2323	2.6655	4.3832				2	3.74835	2.9438	3.3034	3.1341	3.2504	3.1325	3.02695	2.86225	3.19765	3.21285	3	3.21635	3.11005	2.87445	2.7281	4.0215	3.11205	3.79805
		2	4.2012	4.1858	3.3354	3.467	2.51795	2.52685	2.63865	2.5598	3.2985	2.6077	2.6627	2.8377	3.25	2.7171	3.03025	4.70105	2.86355	3.86945				2	3.80295	2.9329	3.27185	3.1623	3.2745	3.2423	3.17805	2.91245	2.97195	3.02695	2.82	3.04385	3.1516	3.27605	2.91245	4.1231	3.06635	4.0078
		2	4.1067	2.6993	3.3354	3.191	2.28035	2.88875	2.5947	3.4713	3.1325	2.48245	2.77355	2.9954	3.37085	2.75135	2.9411	4.17435	3.17805	4.121				2	3.96045	2.9329	3.40075	3.3712	3.29015	3.0647	3.1753	3.0907	3.1484	2.96815	2.8814	2.87835	2.9129	3.1953	2.92615	3.57245	3.4677	3.86005
		2	4.5302	2.4133	3.6623	3.46015	2.34095	2.9753	2.35055	2.61965	2.64765	2.587	2.83195	2.8987	3.49465	2.9732	3.32865	3.81085	2.96185	4.46375				2	3.89165	2.8043	3.081	3.20155	3.4821	3.10845	3.19885	3.26535	2.9841	3.022	2.9398	3.17845	3.06105	3.0992	2.95845	3.39485	3.33205	3.94365
		2	4.219	2.5714	3.1468	3.18	2.43515	2.63865	2.99665	2.7951	2.97195	2.587	2.6249	3.29015	3.1623	2.98075	3.21755	4.29795	2.5947	3.25				2	3.762	2.9457	3.28825	3.0806	3.5288	3.2423	3.15315	3.4677	3.0992	2.9908	2.9732	3.2144	2.97025	3.0549	3.1217	3.4918	3.24425	3.7643
		2	3.9815	2.6524	3.182	3.47025	2.75365	2.75045	2.95465	3.48855	3.0414	2.8218	2.76585	3.29015	3.34215	2.86225	3.53555	4.97395	2.86355	3.3034				2	3.8471	2.8985	3.3264	3.24075	3.33205	3.10885	3.11205	3.15355	3.1674	3.0104	3.0537	3.1321	3.03025	2.9753	3.15315	3.61005	3.1197	3.6939
		2	3.58505	2.9397	3.3155	3.03025	2.37065	2.6163	2.388	3.3871	4.36605	2.9753	2.8814	3.9373	3.03025	2.9517	3.5672	3.3712	3.6868	4.17255				2	3.72625	2.6355	3.3354	3.1004	3.24425	3.10885	3.1953	3.19765	3.18945	3.08705	2.89005	3.26265	3	2.8653	3.1906	3.3838	3.2894	4.03115
		2	4.03885	2.7291	3.7832	3.5	1.7066	2.5303	2.5632	3.72155	4.40285	2.81605	2.7803	3.7792	3.1241	2.5402	3.86845	3.26075	3.37085	4.35				2	4.00405	2.6462	3.3738	3.0806	3.34255	3.0451	3.2257	3.26495	3.228	3.2423	2.69535	3.2423	2.9398	3.05285	3.15355	3.55985	3.17845	3.9655
		2	4.6133	2.7747	3.70135	3	2.31625	2.67255	2.804	3.6715	2.48245	3.0104	2.9364	2.6101	3.3738	2.7189	3.6912	4.1464	3.29015	5.07075				2	3.8118	2.4513	3.3593	2.82	3.1217	2.9232	3.2311	3.3121	2.91245	3.20665	2.9449	3.0549	3.17055	3.25	3.22065	3.7353	3.1016	4.0608
		2	3.5672	3.0403	3.63455	2.9833	2.3754	2.66175	2.804	2.7459	2.73725	2.70185	2.19315	2.9155	2.9908	3.22375	3.62355	4.3855	3.2985	3.44095				2	3.59235	2.5173	3.05655	2.86005	3.35035	3.1694	3.13845	3.3121	3.083	3.1516	3.18905	3.07325	2.97025	3.03725	3.11205	3.53555	3.2423	3.5107
		2	3.5107	3.4566	3.5107	2.4602	2.08385	2.90045	2.98875	2.44385	2.5676	2.60865	2.26275	3.40145	3.1004	3.1321	3.56545	5.20505	2.70415	4.44185				2	3.6623	2.5705	3.18945	2.7281	3.4048	3.20155	2.95675	3.26495	3.23805	3.0696	3.04795	2.98075	3.31435	3.08425	3.2039	3.556	3.0992	3.7901
		2	4.25735	3.0976	2.5676	2.85045	1.8868	2.30055	2.9411	2.90905	2.5812	2.92615	3.64175	3.24425	3.44095	3.347	3.06755	4.2933	3.08425	3.52455				2	3.88105	2.7618	3.3593	2.8814	3.3444	3.3	3.0992	3.22065	3.0414	3.1181	3.1145	2.8231	3.1341	2.9614	3.16625	3.87365	3.05165	3.6531
		2	3.8733	2.9684	2.76135	2.79015	2.08145	2.31355	2.7354	2.9415	3.5107	3.1016	3.25345	3.0004	3.8138	3.639	3.51925	4.1863	2.3585	3.4132				2	3.8833	2.8349	3.35	2.85045	3.28975	3.2191	2.897	3.24425	3.10845	3.08425	3.28975	2.7577	3.05285	3.05	3.36155	3.7822	3.2257	3.63595
		2	4.84405	2.7819	2.55195	2.75	2.08385	2.80445	2.96015	3.10645	3.0907	2.63865	2.3901	2.7973	3.80295	3.3455	3.00165	3.68	2.64055	4.81275				2	3.8344	2.8071	3.35	3.0537	3.1753	3.10845	2.97405	3.3185	3.1257	2.8399	2.84605	2.98075	3.11005	3.083	3.2249	3.8138	3.34255	3.8161
		2	3.16425	3.794	3.30945	2.63485	3.0696	2.84605	2.95465	3.207	2.83595	2.6627	2.78925	2.7731	3.82885	2.8714	2.9954	3.95285	2.804	4.54865				2	3.74835	3.1877	3.2638	2.93	3.3871	3.20975	2.95465	3.0635	3.02655	2.9954	2.8987	2.81825	2.8814	2.9347	3.1623	3.8503	3.2596	3.7583
		2	2.8714	2.7768	3.23885	2.83065	2.8853	2.51645	3.0004	2.89005	3.00085	3.21015	2.7171	3.09235	3.75365	2.64765	3.191	3.7316	2.88485	3.63595				2	3.6841	3.0909	3.1753	2.88445	3.3634	3.02035	3.06635	3.22065	3.14005	3.21755	2.864	2.84295	3.23305	3.0696	3.04015	3.6211	3.1313	3.85875
		2	3.51745	2.6524	2.571	2.96985	2.36485	2.75135	3.09235	3.43985	3.18945	3.17055	2.7459	3.02035	3.6623	2.7171	3.22025	3.9003	3.1753	3.69085				2	3.5672	2.8684	3.45615	3.0104	3.5306	3.05165	2.96185	3.1217	3.42345	3.1213	2.9517	3.03725	3.31095	3.0806	2.92615	3.7165	3.2423	3.8968
		2	3.42345	2.1508	2.84605	2.76585	2.9347	3.68815	3.17805	3.45145	2.7663	2.9833	3.60035	3.06755	3	2.8987	2.9954	4.211	3.5107	2.9517				2	3.5784	2.7663	3.27605	2.85045	3.62215	3.19455	2.804	2.86925	3.21405	2.76135	2.9517	2.95675	3.18	3.1181	3.02695	3.6912	3.4471	3.60035
		2	4.74605	2.2252	3.05165	2.85045	2.65425	2.51445	2.7681	3.7845	3.5784	2.9449	2.78655	2.9026	2.9129	2.88615	2.8018	4.6141	3.28975	2.9517				2	3.8269	3.0626	3.2423	2.93	3.5588	3.1313	3.1016	2.864	2.9155	2.9517	2.64765	2.9833	3.1004	3.26535	2.98205	3.93605	3.28975	3.68305
		2	4.15935	2.6823	2.9732	2.7577	2.75	2.4192	2.9155	3.5018	4.0749	2.7951	2.61965	3.4033	2.6401	3.022	2.9954	4.31335	3.49465	5.05695				2	3.9131	2.8823	3.386	2.9364	3.5032	3.1149	3.2776	2.9707	2.80715	3.0054	2.78925	3.05655	3.25	3.18	2.8302	3.9702	3.24425	3.67765
		2	4.5122	2.7671	3.20975	3.21755	2.85395	2.31195	3.08425	3.39485	3.15755	2.804	2.499	3.8503	2.9908	3.31095	3.1213	4.02275	3.2776	3.53835				2	3.82425	2.6932	3.27605	3.0054	3.3015	3.17845	3.19455	3.06105	3.05	3.1313	2.86225	3.00375	3.24075	3.32415	3.21755	3.9878	3.17805	3.78715
		2	3.42055	2.684	3.10485	2.9707	2.9841	2.388	3.4077	3.18905	3.18945	2.864	2.44235	3.1321	3.09235	3.05655	3.1757	4.22995	3.08705	3.4828				2	3.55845	2.8192	3.20155	2.83635	3.67185	3.1623	3.3723	3.09235	2.9954	3.1185	2.86925	3.02075	2.9411	3.386	3.03725	3.759	2.99665	3.81905
		3	4.88695	2.2392	3.3593	3.21755	3.1181	2.706	3.0992	3.1241	3.6674	2.76585	2.6101	2.9347	3.5228	3.30645	3.32865	4.92445	2.804	3.1516				3	3.7165	2.8668	3.0806	3.28975	3.4688	3.2257	3.3049	2.9774	3.17805	3.33015	2.65705	3.083	2.97025	3.1953	3.2035	3.89135	3.0635	3.80295
		3	3.98495	2.6705	2.7	3.11125	2.83595	2.658	3.5892	3.11005	3.38415	2.72445	2.658	3.6031	3.4677	3.0004	3.36155	4.4847	2.76135	3.5018				3	3.4355	2.7204	2.9538	3.1185	3.4731	3.2894	2.95675	3.31095	3.2985	3.04385	2.7541	2.85045	3.08585	3.2962	3.0887	3.8269	3.0104	3.89165
		3	3.92175	2.7819	2.5005	3.0414	2.73725	2.66835	3.4731	3.59235	3.05655	2.65755	2.7354	3.3015	3.53025	2.8324	3.3019	4.50695	2.84695	3.2191				3	3.49465	2.6088	3.05165	3.18275	3.4442	3.27565	3.3155	3.0806	3.20155	3.11205	2.7203	3.1004	3.31095	3.11205	3.1325	3.7901	3.00165	3.60695
		3	3.79805	3.9313	2.7074	3.04055	2.77895	2.65	3.6249	2.2327	2.9614	2.65755	2.5	3.3015	4.01405	2.79865	3.11005	4.2544	2.99665	3.2928				3	3.81085	2.9827	3.00665	3.1484	3.59235	3.2004	3.15355	3.0104	3.17805	3.33015	2.7203	3.207	2.9774	3.1197	3.1504	3.8471	3.1133	3.57
		3	4.2347	2.1849	2.65045	2.7586	3.3034	3.49605	3.88975	2.2472	3.1674	2.83195	3.3049	3.64005	3.82	3.1468	3.24075	4.23615	2.52685	3.8503				3	3.7822	2.993	2.9517	3.1484	3.55035	3.19455	3.17845	2.857	3.0083	3.1185	3.15315	3.29735	2.9206	2.86225	3.05165	3.95885	3.10885	3.8733
		3	4.70105	2.0041	2.4	3.0414	2.7281	3.44745	3.42055	3.24075	2.87445	2.7722	3.2423	4.0404	3.34215	2.7681	2.9774	3.4238	2.66695	3.65				3	3.8013	2.9773	3.1599	3.16265	3.23305	3.2257	3.2144	3.16265	3.1181	3.20155	3.19455	3.3034	3.04795	2.92615	3.25	3.77955	3.0187	3.7802
		3	4.14275	2.2392	2.3195	2.96985	2.68795	2.6101	3.3593	3.1213	3.3354	2.65375	3.7855	3.42055	3.7716	2.7681	3	3.3541	2.9069	3.9655				3	3.7822	2.8732	3.0761	2.9398	3.3234	3.13845	3.20155	3.273	3.05655	3.3634	2.9614	3.19455	3.04795	2.96015	3.11005	3.77955	2.9971	3.64315
		3	4.31655	2.2939	3.4033	2.6201	2.4083	2.75135	3.38415	3.10645	3.61385	2.5105	3.54295	3.45255	3.4442	2.864	2.97025	4.3832	2.8412	3.86685				3	3.7165	2.9344	3.15355	2.9026	3.28825	2.92615	3.17805	3.31435	2.8987	3.28975	2.9652	3.0992	3.022	3.05165	3.14005	3.8707	3.2871	3.8539
		3	4.9601	2.3085	3.5032	2.9026	2.3712	2.68795	3.60175	3.11005	3.3723	2.51245	3.3004	3.4092	3.74065	2.59855	3.04015	4.81275	2.6	4.3226				3	3.8461	2.7876	3.10645	2.76135	3.39485	3.16625	3.45615	3.31095	3.05655	3.1851	2.9504	3.1197	2.9411	3.23885	3.17055	3.93575	3.10845	3.6459
		3	3.15315	2.508	3.15635	2.9364	2.6519	2.59325	3.05655	3.53835	3.16625	2.7933	3.33765	3.20625	3.5217	2.86355	3.3738	4.3546	2.5942	4.2406				3	3.3723	3.0442	3.20625	2.86575	3.2191	3.03725	3.26265	3.20155	3.07	3.2191	2.9707	3.21405	3.25	3.14085	2.804	3.7165	3.1305	3.53025
		3	3.2573	3.4325	2.70185	2.9364	2.4789	3.0004	3.3541	3.35895	3.463	3.0414	3.0907	3.00165	3.53625	3.20975	2.9707	4.272	2.5539	3.3812				3	3.4785	2.577	3.1	2.9449	3.0761	3.11205	3.26535	3.081	3.273	3.182	3.083	3.3871	3.2222	3.30945	3.1516	3.73965	3.19885	3.6623
		3	4.6352	3.0945	3.45	3.0154	2.22765	2.77715	3.15755	2.5303	3.4311	2.76585	3.10845	2.66175	3.3634	3.1325	2.7586	4.22995	2.6744	3.4125				3	3.7165	2.8345	3.35	2.7951	3.1468	3.1325	3.18945	2.9026	3.07	3.25575	3.0414	3.083	2.9206	3.43655	3.1185	3.4482	3.22375	3.61005
		3	4.64865	3.1336	3.7054	3.22025	2.34305	2.7281	2.83595	2.491	3.3526	2.9398	2.69675	2.857	3.36785	3.36045	2.56125	4.07	2.4166	3.87105				3	4.0003	2.6475	3.1694	2.85045	3.06105	3.28825	3.0414	2.8814	3.00415	3.14005	3.1145	3.2249	3.0104	3.11205	2.96015	3.53625	3.24425	3.7736
		3	4.2252	3.5969	2.92745	3.21015	3.4918	2.7951	2.97195	2.96015	3.20975	2.9129	2.78655	3.05655	3.2222	3.84185	3.18	4.131	2.5812	4.09205				3	4.07985	2.6269	3.18945	2.81115	3.2871	3.19885	3.0992	2.7409	2.97405	2.9398	3.0907	3.30945	3.18905	2.63155	3.03025	3.63595	3.2894	3.99625
		3	4.34885	4.0627	2.7226	2.9364	3.64005	3.09235	3.9427	3.0108	2.87445	3.08585	2.89355	2.81605	3.11205	3.35595	3.03725	4.2438	3.34255	4.0078				3	3.7	2.7041	3.28825	2.72445	3.2311	3.11205	3.4442	2.86005	3.27565	3.04385	2.8853	3.1599	3.1468	3.17845	2.97025	3.53625	3.08425	3.9195
		3	4.6872	2.0899	3.0594	3.0761	2.48245	2.508	3.74765	2.97025	3.0594	2.56125	2.64765	2.857	3.68305	2.9732	2.9411	4.31335	3.20975	3.9601				3	3.61835	2.4773	3.15755	2.9	3.2894	2.96185	3.42235	3.24075	3.23805	2.9026	3.0414	3.0761	2.9833	3.1313	3.3185	3.61005	3.06755	3.8347
		3	4.3829	2.1395	3.1694	2.76585	2.31625	2.35635	4.3549	3.0647	4.03765	2.65375	2.47385	2.9039	3.0154	3.25	2.96815	3.99625	3.03645	4.45255				3	4.36175	2.598	3.06025	2.89005	3.32455	3.273	3.49285	2.91245	3.1325	2.9732	2.88615	3.2191	2.96015	3.4077	3.207	3.75665	3.2894	3.6459
		3	4.60975	2.7217	3.21405	2.84295	2.25	2.92615	2.69675	2.7879	3.5228	2.4135	2.34095	3.1257	3.191	3.20665	2.92615	3.8013	3.1321	4.59675				3	4.16295	2.581	3.1599	2.65045	3.15	3.20975	3.31435	2.8727	3.2688	3.00705	2.7681	3.19765	3.10645	3.25575	2.9538	3.54155	3.2423	4.11645
		3	3.17805	2.5814	3.0104	2.93	2.36325	2.7354	2.59855	2.95845	3.17805	2.29835	3.60625	3.02035	3.13845	3.17805	3.1213	4.28515	2.52685	3.47025				3	3.7125	2.5272	3.2596	2.91245	3.20155	3.20975	3.20665	2.97405	2.9026	3.07775	2.9411	3.281	2.88485	3.17805	3.05285	3.80035	3.08705	3.80295
		3	2.7951	2.5426	3.2596	3.26495	2.56225	2.7857	3.11005	3.0887	3.59025	3.7583	3.64005	2.612	3.5514	2.9614	3.18	4.03545	2.506	3.75				3	3.9601	2.6907	3.06025	3.0108	3.3526	2.98075	3.1694	3.1305	2.9232	3.06105	2.98875	3.182	3.10645	3.10845	3.1623	3.5847	3.2423	3.66195
		3	4.55	2.1146	3.0537	3.47635	2.9904	2.804	2.81115	3.09555	3.23805	3.4442	3.3871	2.82845	2.51645	3.3871	3.1341	4.219	2.81825	3.70135				3	4.16925	2.8457	3.3034	2.9129	3.1468	2.98075	3.1145	3.10845	2.9347	2.9449	3.2249	2.97195	3.0154	3.18945	3.09555	3.60345	3.00165	3.8503
		3	3.526	2.3876	2.85175	3.39485	2.508	2.48245	3.1484	3.1217	3.22685	2.72445	3.5089	3.2191	2.7203	2.85045	2.8302	4.07705	2.8653	3.7101				3	4.02055	3.0261	3.15355	2.9129	3.2638	2.92615	3.2249	2.7203	2.9232	3.1468	3.0647	3.4059	3.10645	3.1504	2.95845	3.36155	2.9296	3.98245
		3	3.75665	2.1336	3.2596	3.25575	2.85395	2.70415	3.3593	3.1484	3.8733	2.51245	3.36825	3.20975	3.13845	2.8018	3.13845	4.03885	3.10885	5.01325				3	3.86845	2.9796	3.11005	3.03025	3.1016	2.9904	3.3956	3.10645	3.02075	3.07775	3.0537	3.281	2.93345	3.05165	3.0887	3.62355	3.19765	3.89005
		3	3.8513	2.2531	3.72155	2.83195	2.4005	3.4077	3.14085	3.03025	3.5693	2.9026	3.4132	2.92745	3.15355	3.02075	3.05285	4.1764	3.53305	4.79505				3	3.85875	2.6907	2.9155	3.24075	3.2004	2.706	3.38415	3.1004	3.15315	3.00705	3.0537	2.9707	2.9753	3.0594	3.0451	3.6705	3.19885	4.1003
		3	3.53555	2.1833	3.1504	3.57945	2.4546	3.29015	3.10485	2.67065	3.7855	2.9026	3.4033	3.281	3.1325	3.0319	3.09555	4.2544	3.0414	5.16625				3	4.02645	2.735	3.1004	2.9833	3.25615	2.56225	3.3723	2.98205	3.0696	3.1516	3.00665	3.1325	2.9517	3.15315	3.1133	4.0028	3.3989	4.13795
		3	3.3812	2.8766	2.75045	2.83195	2.8147	3.0083	3.4176	2.87445	3.55985	2.87445	3.65135	2.61725	3.17805	3.27565	3.05285	3.6623	3.33655	5.24025				3	3.9601	2.4773	3.0504	3.022	3.23885	2.56225	3.05165	2.98205	3.22685	3.14005	2.804	3.23885	2.97405	3.0104	3.02075	3.55985	3.2684	3.8578
		3	3.26265	2.8267	2.95	3.07775	2.64435	3.08425	3.40035	2.6005	3.42965	2.81115	3.15355	2.80445	3.5217	3.20665	3.10885	3.6623	2.64195	3.36045				3	3.81215	2.6239	3.3015	3.0761	3.05655	2.6101	3.08425	2.7609	2.9517	3.1504	3.05165	3.1674	3.05165	3.17805	2.9517	3.80295	3.24425	3.7165
		3	3.22685	4.0248	2.85045	3.18275	2.27705	2.64055	3.50035	3.0761	3.5784	2.9449	3.06025	3.72325	3.9003	2.8727	3.0187	4.1076	2.71015	3.25575				3	3.9427	2.6704	3.25	2.9026	3.3049	2.7354	3.13845	3.09235	3.1753	2.93	3.0104	3.5171	3.191	2.977	3.24425	3.48855	3.2684	4.0078
		3	3.4092	2.677	3.1504	3.87105	2.4052	2.6249	3.72625	3.081	3.77525	2.71015	3.3801	3.34255	3.8471	2.89005	2.8178	4.34165	3.13845	4.85925				3	4.01125	2.6239	3.2	2.90905	3.1321	2.783	3.0761	2.9707	3.0992	2.77355	3.1257	3.36785	3.27565	2.93345	3.10845	3.6715	3.1765	3.98245
		3	3.4132	2.9953	3.10365	3.29015	2.52685	2.45205	3.57945	3.09235	3.3541	2.82	3.3455	3.9925	2.43825	2.8727	2.97405	3.759	3.06635	4.9117				3	4.0528	2.6269	3.2	3.191	3.0418	3.00415	3.21635	3.20155	2.75545	3.0647	2.92105	2.9904	2.8218	2.8727	2.99665	3.53555	3.10845	3.73265
		3	3.9579	2.3518	2.9538	3.24425	2.5495	2.5539	3.36785	3.04795	3.38415	3.29015	3.42235	3.64005	3.9702	2.7189	3.0187	3.80295	2.7518	5.23305				3	4.30465	2.6053	3.3004	3.02075	2.88485	3.05165	3.1149	3.23305	2.91245	3.1623	3.19765	3.05165	3.28825	2.8218	3.18475	3.73665	3.11205	4.13675
		3	3.8707	2.3424	3.1	3.3106	2.30705	3.40035	3.8539	4.0302	2.5894	3.09235	2.4418	2.783	3.60555	2.75365	3.35335	4.2793	2.95465	3.39485				3	3.86165	2.692	3.1016	3.2871	3.1305	3.05165	2.98875	3.3812	3.1185	3.26075	2.87795	3.06755	2.89915	3.1217	3.1149	3.80295	2.95465	3.60695
		3	3.72725	2.8209	3.4092	3.3324	2.08145	3.3204	4.1485	2.9833	2.8147	2.67065	2.51795	3.03725	3.24075	2.8727	3.02695	4.1764	2.9971	3.3634				3	3.9386	2.6628	3.1145	3.02075	2.6833	3.022	3.02075	2.9069	3.18945	3.16265	2.9707	3.02695	2.8714	2.857	2.97405	3.93605	2.93345	3.64315
		3	3.57945	2.8614	2.96055	2.977	3.0647	2.97405	4.04475	2.7281	2.8443	2.9026	2.36905	3.4077	2.5495	2.8853	3.1484	3.8849	2.90045	4.45535				3	3.8539	2.4922	3.2638	3.0647	2.89005	3.05655	2.9155	2.9364	3.2144	3.1241	2.7951	3.07325	3.022	2.977	3.2596	3.64485	3.25615	3.8552
		3	4.06725	2.5426	3.42965	2.9415	2.51245	3.03645	4.4037	3.21755	2.86355	3.04795	2.64765	3.3989	2.63155	2.8178	3.06635	3.9016	3	4.77625				3	3.78055	2.5485	3.2191	2.9296	3.31435	2.96015	3.19765	2.9707	2.96015	3.081	2.9428	3.15355	2.9774	2.90905	3.1197	3.71215	3.2638	3.9446
		3	3.51925	2.4587	3.628	3.05285	2.31625	3.19455	4.37865	3.1504	4.1839	3.04795	2.3927	2.6401	3.47635	2.72945	3.30645	4.52135	2.6019	4.62195				3	3.92745	2.6226	3.2745	2.9538	3.245	3.18	3.11005	3.09275	3.1321	2.9449	2.7951	3.15355	3.18905	2.9841	2.8324	3.54155	2.9	4.09175
		3	3.3049	1.9087	2.62345	2.5739	3.273	3.49465	4.04475	3.34215	2.7354	2.83195	3.14085	2.8853	3.29735	2.86225	3.36155	4.8675	2.502	4.84485				3	3.96895	2.6432	3.1484	2.84695	3.04015	2.89355	3.2249	3.34215	3.1016	2.9774	3.04385	3.0635	2.9908	3.00165	3.00415	3.73965	3	4.0994
		3	3.74735	2.1465	2.8218	2.5739	2.90045	2.8377	4.2006	3.33015	2.6249	2.85045	3.25	3.08585	3.3034	2.7973	3.7162	4.36835	2.255	4.5				3	3.9856	2.7404	3.11005	2.93345	3.1504	2.81605	3.2315	3.28825	3.16625	3.04385	3.27565	3.22025	2.9449	3.10645	3.07325	3.80295	2.70415	3.9906
		3	3.78585	2.8304	3.1257	3.26495	3.04385	2.9232	3.9623	3.0761	2.59325	3.1185	3.16625	3.02695	2.9	2.4546	2.7212	4.00655	2.55785	4.36035				3	3.9003	2.8525	3.2688	3.1765	3.27185	2.88615	3.32455	3.1484	2.79865	3.04795	3.0319	3.10845	2.9398	3.0806	2.8324	3.64725	2.9517	3.97555
		3	3.74435	2.5972	3.022	3.22065	3.50465	2.76585	4.05215	3.2222	2.81515	3.18905	3.2985	2.45965	3.18905	2.84255	2.7681	4.49445	2.1645	3.57245				3	3.89005	2.9216	3.29015	3.0647	2.89915	2.77715	3.1674	3.53555	2.8324	3.1313	3.14085	3.10845	3.0104	2.9908	2.8324	3.80295	3.1325	3.67695
		3	4.0503	2.7814	3.1674	3.24075	3.86165	2.63865	3.699	3.0761	2.78925	2.9833	3.62665	2.6613	2.76135	2.67065	2.7973	4.1863	3.2504	3.50035				3	3.60555	2.6053	3.02075	3.1004	2.86575	2.7459	3.0696	3.86165	2.8147	3.17055	3.02075	3.2423	2.9026	2.9206	3.02695	3.77955	2.9	3.72055
		3	3.85875	3.2424	2.92745	3.3034	3.1906	2.5318	2.3759	3.0761	2.6249	2.76585	3.6623	3.51175	3.0154	2.35055	2.84295	4.36835	3.0907	3.58505				3	3.7313	2.8457	3.1694	3.022	2.89005	2.87795	3.14005	3.34215	2.88615	3.19455	3.0414	3.4238	3.04055	3.02325	2.94365	3.71515	3.10845	3.81905
		3	3.8079	2.6361	2.92105	3.33055	2.59855	2.612	2.62345	3.19455	3.03645	2.9449	3.3593	3.32865	3.18905	2.5	2.508	4.19315	2.40415	3.75365				3	3.7583	2.5272	3.182	3	3.28825	2.75725	3.083	2.7951	2.864	3.16265	3.0537	3.1906	3.04385	2.90045	2.90905	3.86945	2.96015	3.74835
		3	3.3019	2.5366	3.5228	3.191	2.9538	3.15355	2.64765	3.3324	2.77715	3.0537	3.00665	3.48175	3.23305	2.7609	2.3712	4.54865	2.59615	3.821				3	3.6623	2.8843	3.02655	3.02695	3.09555	3.1016	2.92105	3.08585	2.94705	2.9398	3.05655	3.10645	3.09235	2.9517	2.897	3.71515	2.92615	3.57105
		3	3.3185	3.002	3.1599	3.3812	2.7973	3.3004	2.86575	2.9753	3.15355	3.25575	2.92105	3.191	2.86575	2.9411	3.5777	4.62195	2.7681	3.74835				3	3.4558	2.7803	3.00665	2.9398	3.5588	3.1	3.0104	3.1197	3.2035	2.9398	3.2191	3.45325	3.1516	2.97025	2.9971	3.7343	2.783	3.7643
		3	3.6531	2.9457	3.3185	3.84185	2.48295	2.94705	3.1197	2.96185	3.40145	3.04385	3.00085	3.49465	2.587	2.88445	3.50035	3.07935	2.95675	4.98625				3	3.67865	2.7803	3.02035	2.9449	3.42235	2.96015	2.96055	3.1197	3.15	2.9364	3.0594	3.3019	3.15635	2.91245	2.87925	3.29315	2.84605	4.19345
		3	3.53555	3.2332	3.1325	3.31095	2.7354	2.7681	3.16425	3.3019	3.95125	2.9732	3.0806	3.3019	4.1488	3.03025	3.22375	2.93345	3.3812	4.2898				3	3.73965	2.577	2.9707	3	3.3354	3.16625	3	3.18	3.15	3.18905	3.08425	3.3185	3.25345	2.82	3.0549	3.49855	2.9347	3.7583
		3	3.65035	3.1261	2.96055	2.97025	2.4026	4.066	2.857	3.42525	3.65035	2.7281	2.45205	3.3978	2.79015	2.4413	3.38895	5.05595	3.0647	4.3503				3	3.89135	2.524	2.9155	3.09235	3.0414	3.2144	3.05165	3.23185	3.2035	3.25575	2.864	3.4558	3.17055	2.91245	2.81515	3.6225	2.99665	3.69085
		3	4.78175	2.7852	2.90045	2.9206	1.78465	3.27605	3.2745	3.4048	2.35	2.804	2.5739	2.7203	2.511	2.413	3.3989	3.9016	3.19885	4.1548				3	4.02055	2.7404	2.85045	2.9774	3.1257	3.1321	2.95675	3.5847	3.15	3.22685	2.7951	3.4132	3.19455	2.9954	2.85045	3.628	2.98075	3.9003
		3	3.9536	2.9843	2.7541	2.9206	2.3195	2.83065	4.02615	3.3801	2.508	2.6201	3.4125	3.07	2.82	2.97025	2.8302	3.8138	2.5831	4.1815				3	3.8146	2.8216	3.05655	2.90045	3.1694	3.022	3.2867	3.25	3.25615	3.2596	3.00085	3.4121	3.07	2.9129	2.93	3.72155	3.25	3.6705
		3	4.5646	2.797	2.35215	3.47025	2.1966	4.22405	2.864	3.60035	3.42965	2.96985	3.37345	2.9517	2.7409	2.86005	3.0647	3.7583	2.9841	4.7024				3	3.83725	2.735	3.20625	3.0806	3.02035	3.1321	2.91245	3.24425	3.1753	3.16265	3.1674	3.44095	3.06105	2.96015	3.0004	3.77955	3.15755	3.64175
		3	4.61545	2.8154	3.1145	3.30945	1.87415	3.8344	2.95675	3.4677	3.9538	3.28975	3.29015	3.1213	3.32	2.65045	3.0418	3.9446	2.77895	4.74235				3	3.6393	2.7614	2.81605	2.8853	3.56265	3.21635	2.9347	3.13845	3.20665	3.19455	2.92615	3.34255	3.21015	2.9364	2.86225	3.7353	3.1325	3.78715
		3	3.71425	2.7136	2.9039	3.52455	3.2191	3.55315	2.92615	3.72155	3.753	3.3264	2.86925	3.56405	3.15635	2.69535	3.29315	4.211	2.8443	4.99125				3	3.52075	2.5858	3.00375	2.9971	3.15635	3.20155	3.022	3.07	3.30945	3.15635	2.71155	3.4731	3.1185	2.79865	2.95465	4.1149	3.0992	3.67965
		3	3.5808	2.97	2.90045	2.66695	3.9259	3.699	2.84605	3.80035	3.6912	3.18275	2.86355	3.1757	3.03025	2.9538	2.9296	4.65295	2.80445	3.54685				3	3.6691	2.9216	2.95675	2.95845	3.02655	3.17805	3.05165	3.0451	3.3541	3.18275	2.7973	2.7973	3.1313	3.0104	3.22375	3.9579	3.1293	3.6459
		3	3.3106	2.7355	2.55785	2.5303	3.64175	3.55315	2.7857	3.8269	3.4713	2.9707	2.5539	3.2035	3.1004	2.84695	2.6163	4.3477	2.9347	3.75365				3	3.60865	2.6269	3.0647	3.2004	3.281	3.0806	2.95675	3.3801	3.0806	3.2191	2.7857	3.00165	3.14005	3.19765	3.0635	3.86845	2.7541	3.67765
		3	4.6428	2.684	2.55785	3.0647	1.97295	3.74765	2.81515	3.454	2.5224	2.6519	2.7212	2.9415	3.56405	2.62395	2.99665	5.0085	2.8147	3.9655				3	3.839	2.7121	3.0647	3.1816	3.1185	3.10485	2.95675	3.1325	3.18	3.0414	2.70415	3.0887	3.0806	3.1217	2.9753	3.64725	3.0104	3.57245
		3	4.33335	2.9493	2.75725	3.2035	2.4418	3.50465	2.69675	3.6225	2.7409	2.68795	2.5715	3.10885	3.43	2.95845	3.00165	5.11075	2.5812	3.94365				3	4.0557	2.7466	3.07	3.13845	3.20665	3.10485	3.0594	2.7973	3.3526	2.7933	2.77355	3.10885	3.0108	3.09555	3.0187	3.7832	2.8535	3.72055
		3	3.75705	3.0945	2.65425	3.59235	2.342	2.85045	2.68795	3.544	3.1468	2.65375	2.4622	2.88445	3.28025	2.9841	2.66175	4.81275	3.0319	3.76065				3	3.66725	2.7766	3.15635	3.34255	3.05655	2.8987	2.89355	2.90945	3.1468	2.9732	2.95465	3.0414	3.03025	2.88445	2.75045	3.80295	3.0806	3.69085
		3	3.9671	3.57	3.02655	3.1213	2.4052	2.7681	2.68	2.54805	3.3049	2.5495	3.18945	2.8218	3.3015	2.8853	2.75045	4.42945	3.2315	3.86005				3	3.78655	2.32	3.1197	2.98205	3.40035	3.03645	2.9026	2.97195	3.2423	2.9347	3.03645	2.9296	3.0647	3.25	2.84295	3.82425	2.99205	3.83045
		3	4.4791	2.02	2.80715	2.84295	2.63155	2.92615	2.8147	2.64435	3.02035	2.9	3.08425	3.02695	3.10645	2.6833	3.2039	4.0651	3.281	3.80295				3	3.9939	2.9704	2.9652	3.02325	2.98875	3.08425	3.05	2.9026	3.1953	3.1145	2.90945	2.93345	3.1325	3.0887	3.0463	3.6912	3.2315	3.7643
		3	4.2232	1.92	3.02655	2.81515	2.64055	2.92615	2.78925	3.32415	3.463	2.86925	2.87925	2.8727	3.0451	3.2249	3.08705	4.39915	3.1753	3.53835				3	4.04255	3.0215	3.1257	3.29015	3.03645	2.89355	2.97195	3.228	3.36785	3.0054	3.2423	3.0451	3.08585	3.0451	2.73905	3.77955	3.2249	3.84185
		3	3.6884	2.12	3.02655	3.49465	3.50465	3.10485	2.5831	3.4785	2.51445	3.18905	3.0549	2.88445	3.11205	2.65	2.92615	3.9003	2.55785	5.24975				3	3.8873	2.8764	3.083	3.00165	3.18945	3.0083	2.6926	3.06755	2.84605	3.04385	3.02035	2.89915	3.19885	3.09555	2.81605	3.76465	3.03355	4.0783
		3	3.4163	2.0789	2.4683	3.54015	3.1484	3.347	2.98075	3.4677	2.7681	3.1185	2.9411	2.7973	3.4	3.07	2.9904	3.99625	2.1593	4				3	3.608	2.8237	3.1753	3.10645	3.18	3.04385	2.9732	3.13845	2.95675	3.081	2.95675	3.13845	2.9971	3.2035	2.90945	3.67865	2.9707	3.8733
		3	4.01385	3.5969	2.61725	3.44095	3.03725	3.05655	2.9155	3.5164	2.67255	2.7933	3.1149	2.76135	2.6077	3.1484	2.69205	3.74435	2.3927	3.87105				3	3.7836	3.1292	3.0907	2.83065	3.1313	3.1181	2.96015	3.16425	3.00415	2.9707	3.00415	3.07	2.91245	3.1623	3.3919	3.76465	3.0319	4.0497
		3	3.8976	1.6754	3.3634	3.56405	3.4471	3.1321	2.87925	3.5089	3.70205	2.36905	3.03725	2.95845	2.7722	2.89915		4.00655	2.36325	4.3503				3	3.70285	2.8204	3.0647	3.09275	3.16625	3.2423	3.1484	3.29315	2.9411	2.7226	2.7857	3.0414	3.1504	3.0108		3.8471	2.673	3.85875
		3	3.6715	1.9845	3.4132	3.9195	2.30325	3.70205	3.00085	3.4442	2.783	2.86575	2.7518	3.4048	3.36005	2.9538		3.75665	2.6077	3.9601				3	3.52265	2.735	3.01495	2.8302	3.15355	2.96015	2.73725	3.27565	3.05165	3.0414	2.88485	3.1217	3.23185	2.9954		3.6705	2.7722	3.74065
		3	3.97885	2.3602	2.9841	3.54015	2.3049	3.0696	2.65755	3.4558	2.2136	2.6907	2.6744	2.92615	3.28025	2.4965		3.759	3.7769	3.93225				3	3.58825	2.9095	3.2249	3.1623	3.26955	3.0992	2.95675	3.0887	3.00415	3.1516	2.8324	3.1133	3.04015	3.05165		3.8484	2.9707	3.54685
		3	4.0863	2.0274	3.0537	3.57805	2.86225	3.1185	2.6043	3.09555	3.09235	2.76135	2.45205	3.0451	2.5303	2.65		3.8079	3.07	3.9953				3	3.7959	3.0834	3.06025	2.9411	3.3155	3.00085	2.857	2.96815	2.9347	3.1484	2.92615	3.13845	3.07	3.245		3.454	3.1325	3.64175
		3	4.14515	2.3498	2.75045	3.3444	3.3106	3.4688	3.00665	3.3019	2.98875	2.5456		2.99665	2.67065	2.6926		3.4821	3.4495	4.4688				3	3.8787	2.8874	3.2035	3.0104	3.32415	3.04385	2.9	2.93345	3.03725	2.9707		3.1133	2.9908	3.02325		3.4	3.19185	3.9601
		3	4.0705	2.0811	2.75	3.68	2.85045	3.2315	2.9707	3.762	3.00415	3.2596		2.99665	2.7409	2.6926		4.0746	3.30825	4.75				3	3.8459	2.6802	3.1504	3.0647	3.3155	2.9707	2.81115	2.88485	3.0463	3.0054		3.22025	3.022	3.05285		3.4918	3.1145	3.84255
		3	4.24	3.2762	2.9517	2.7281	2.73905	3.67765		2.59615	3.0418	3.0414		2.90945	2.804	3.0104		4.134	3.26685	4.23145				3	3.9067	2.8493	3.1016	3.0054	3.4271	2.86575		3.06755	2.897	3.04385		3.06755	2.9517	3		3.70475	3.2361	3.84185
		3	3.98775	3.9008	2.6519	3.1241	2.66175	2.82845		2.86225	2.75045	3.081		2.92615	2.4602	2.79015		4.5368	3.4348	4.0404				3	3.73155	2.8457	3.1016	3.16265	3.37675	3.14005		2.9732	3.0187	2.9732		3.05165	3.0154	3.0108		3.6715	3.0674	4.033
		3	3.65455	2.3205	2.9652	3.25	2.77355	2.83065		3.1484	2.9155	2.7933		2.79865	2.68795	2.83635		4.6907	3.06955	4.13675				3	3.5087	2.4426	3.07	3.29015	2.9841	3.0319		3.1197	2.9155	3.1145		2.9411	3.022	2.7951		3.80295	2.96665	3.821
		3	3.89415	2.1395	3.2688	3.1241	2.5812	2.6655		2.88875	3.5777	2.7226		3.1149	3.434	3.22685		4.39915	3.0085	3.9284				3	3.65455	2.5312	2.9707	3.1213	3.05165	2.92615		3.02695	3.38895	2.9707		3.08425	3.16265	2.6201		3.80295	3.10195	3.74765
		3	3.79005	3.5607	3.281	3.05165	3.02325	2.52685		2.7212	3.75665	2.4789		2.897	3.8347	2.7336		3.86005	2.61725	4.033				3	3.6878	2.6806	2.9707	3.25	2.98205	3.0418		3.1468	3.22025	3.11125		3.16625	3.20155	2.69535		3.52455	3.151	3.75365
		3	3.821	3.8728	3.2745	2.9364		2.511		2.9904	3.07775	2.6519		2.5539	3.40035	2.6907		4.08045	2.4777	3.9284				3	3.53585	2.42	2.96055	3.18275		2.83065		3.1313	2.54655	3.04795		3.03725	2.97025	2.8293		3.60555	3.03115	3.9953
		3	3.4673	3.4287	3.45145			2.77355		3.08425	3.25	2.7586		2.508	3.6749			2.91245	2.89445	3.9284				3	3.5201	2.9216	2.90045			2.89005		3.03645	2.7203	3.04795		2.98075	3.0108			3.4821	2.96515	4.0028
		3	3.70465	2.9704	3.4132			2.6856		2.96185	2.5239	2.7226		2.4622	3.74065			4.6824	2.7166	4.0697				3	3.7202	2.9216	3.00665			3.0104		2.94365	2.8727	3.0054		3.0004	3.0154			3.77955	3.0223	3.9699
		3	3.4319	3.0204	3.16425			2.86925		2.95295	2.31625	2.6907		3.3812	3.4442			3.7832	2.82845	3.89485				3	3.5559	2.8764	3.0104			2.95465		3.10845	2.9517	3.1185		3.07325	2.8814			3.6878	3.06415	4.0215
		3	4.09175	2.8304	3.10365			2.6655		2.8653	4.0106			3.2423	3.42055			3.5419	2.6306	4.0028				3	4.0028	2.524	3.10645			3.19885		3.2423	3.17055			3.1149	2.9833			3.8552	3.01425	3.88975
		3	3.9246	3.1506	3.15355			2.9904		3.1325	3.70475			3.20975	3.5			3.3034	2.90995	3.9373				3	3.81905	2.6269	3.11005			3.06635		2.977	3.09555			3.1468	2.90045			3.6555	3.10715	3.78715
		3	3.28975	2.5371	3.4132			2.7681		3.02695	2.86355			3.46445	3.60035			3.4125	3.11145	3.60035				3	3.8539	2.4659	3.1197			2.897		2.90905	3.0463			3.1016	3.0806			3.82	3.0516	3.9373
		3	3.3264	2.0522	3.16425			2.62775		3.10645	3.1016				2.7203			3.3712	2.8443	3.48175				3	3.81905	2.6062	2.977			3.02695		3.1213	2.96185				2.9538			3.5805	3.0203	3.7716
		3	4.1773	1.923	3.40145			2.6462		3.0647	3.1149				2.67065			3.09275	2.64365	3.5805				3	3.82425	2.6295	3.05165			2.94365		3.273	3.05165				2.86005			3.65035	2.87615	3.95285
		3	4.34885	1.8356				2.6655		2.85045	3.08425				2.81115			3.2867	2.6965	3.4132				3	3.7845	2.5352				2.87925		3.47025	2.79865				2.81515			3.3978	3.10715	3.96295
		3	4.34885	3.6933				2.6655		2.7803	3.463				3.15635			3.3444	2.8004	4.36035				3	3.64175	2.7766				3.0004		3.1504	2.9347				2.88445			3.66195	3.0885	3.9051
		3	4.40455	3.3136				2.71805		3.03725	3.60175				3.15355			3.6715	2.4989	4.49695				3	3.9051	2.6053				3.0291		3.03725	3.05655				3.1325			3.5588	3.0921	3.82425
		3	4.2793	2.8766				2.80315		2.95845	3.1623				3.07			3.4558	2.55625	4.17255				3	3.8578	2.7033				3.0887		3.1484	2.98875				3.04015			3.7343	3.218	3.74765
		3	3.6459	2.9776				2.5796		2.65	3.19455				3.57945			3.31435	3.0361	4.1773				3	3.82425	2.7121				3.05685		3.4132	3.07				3.04385			3.44385	2.96835	3.89165
		3	3.89485	3.0669				2.8721		2.7189	2.85045				3.3034			3.3324	2.80575	3.9051				3	3.89485	2.6717				2.8194		3.23185	2.96015				2.79865			3.8461	3.0203	3.86005
		3	4.1067	1.8997				2.4698		2.33075	3.0104				3.022			4.5412	2.7578	3.5228				3	4.0734	2.9669				2.90305		3.31435	2.9833				3.022			3.90545	3.18415	3.9003
		3	4.24795	2.1891				2.58305		2.83065	2.706				2.45205			4.4511	2.89445	4.41165				3	3.72055	2.4814				3.0291		3.3712	3.0992				2.82			3.91185	3.14555	3.9906
		3	4.56755	2.674				2.7857		2.4135	2.571				2.9449			4.52135	2.65875	3.54685				3	3.91215	2.5218				2.9155		3.1004	3.0319				2.96015			3.8422	3.1679	3.89165
		3	4.59675	2.5219				2.8771		2.491	4.6803				3.11005			4.31075	2.85285	3.50035				3	3.8539	2.7204				2.8241		2.85045	3.022				3.17055			3.82755	3.2059	4.03115
		3	3.9284	2.6272				2.5432		2.5303	4.45925				3.4059			4.4654	3.08995	4.3892				3	3.9246	2.524				2.9428		2.9449	3.27605				2.96015			3.6912	3.1526	4.01405
		3	3.68305	2.7806				3.18555		2.65375	3.0083				2.9517			4.36605	3.48535	4.2802				3	3.7832	2.6239				3.04045		2.84255	3.23805				2.9206			3.73665	2.90995	4.09205
		3	4.1003	3.1385				2.95335		2.5105	2.81605				3.06105			5.32565	3.35545	4.3411				3	3.7911	2.7041				3.0815		3.33015	3.1293				2.8814			3.92745	2.96515	4.0651
		3	4.42295	3.6859				2.6804		2.76135	3.16625				3.18			4.3203	3.25575	4.22995				3	3.78715	2.8345				3.0414		3.1516	3.0806				3.11005			4.0497	3.0203	3.7583
		3	4.64785	3.3506				2.42305		3.54685	2.87445				3.36045			4.1003	3.16105	4.05615				3	3.62355	2.948				2.84915		3.26495	2.9833				3.0761			3.908	3.15755	3.8833
		3	4.61575	2.792				3.50745		3.7716	3.1313				3.72055			3.8707	3.1186	4.4936				3	3.9003	2.7033				2.8097		3.022	3.1313				2.9398			4.03115	3.1967	4.07705
		3	4.2898	3.0758				2.67995		3.14005	3.4713							3.8939	2.85385	4.29915				3	3.7716	2.79				2.9522		3.0537	3.0696							3.9538	3.0921	3.99405
		3	4.45535	2.9285				2.4989		2.9411	3.73365							3.72155	3.2294	4.57085				3	3.72055	2.6547				3.03115		3.04015	3.15355							3.77955	3.09875	3.6963
		3	3.5419	3.002				2.58885		3.70305	2.81115							4.0942	2.7588	3.7313				3	3.6173	2.5485				3.17785		2.7609	3.21405							3.75665	3.02675	3.64725
		3	3.33015	3.4214				2.6034		3.4558	2.5544							3.8269	2.7195	3.9661				3	3.64315	3.42				3.1321		2.9954	3.1504							3.891	2.9833	3.7736
		3	4.211	3.4204				2.6926		3.29015	3.25615							3.8513	2.66875	4.2802				3	4.0305	3.3868				3.1227		3.0806	3.20155							3.9878	3.02675	4.07
		3	3.9953	3.0216				2.66855		3.6705	3.30605							4.07705	2.5495	4.3503				3	3.99905	2.228				3.0148		3.07	3.4059							4.07705	2.95485	3.89005
		3	4.35575	2.7547				3.11125		3.4121	3.3634							4.2793	2.92215	3.9702				3	3.99905	2.4168				3.18275		3.0647	3.2469							3.98025	2.95485	3.9386
		3	4.7794	3.2204				3.18625		3.29015	2.99205							3.6912	2.89615	3.74735				3	4.11095	2.3274				3.19255		3.0104	3.02075							3.80295	3.04065	3.7832
		3	3.64315	2.9585				3.26005		2.2743	3.26535							3.8013	2.88615	3.60345				3	3.7964	2.4033				3.33335		2.91245	2.87445							3.8138	3.06415	3.82395
		3								2.30215	3.65035									3.6674				3								2.8714	2.88615									3.75665
		3								2.2102	2.9614									3.4355				3								2.89005	3.0806									3.526
		3								2.6627	3.02075									3.2894				3								2.84295	3.18945									3.7643
		3								2.68	3.7716									4.2755				3								2.7336	2.97405									3.9623
		3								2.55195	3.60175									4.04475				3								2.83065	3.03645									4.0942
		3								3.44095	2.5831													3								2.9415	3.03725
		3								3.7583	2.51445													3								2.88445	2.90945
		3								3.44385	3.2985													3								2.72945	3.386
		3								3.6225	3.05655													3								3.0004	3.3956
		3								3.5847	2.3049													3								2.71155	2.9232
		3								3.29015	2.3537													3								2.88615	3.0319
		3								2.63865	2.7681													3								3.25575	2.7681
		3								2.64435	2.70645													3								3.27565	2.9411
		3								3.05165	4.16205													3								2.9954	2.81515
		3								2.94365	3.86265													3								2.89355	3.06755
		3									3.1016													3									3.1953
		3									2.9411													3									3.273
		3									2.897													3									2.9732
		3									2.9732													3									2.7226
		3									3.04385													3									2.7226
		3									2.5495													3									2.5831
		3									3.25345													3									2.9069
		3									3.18275													3									2.86925
		3									2.7586													3									2.85045
		3									2.9364													3									2.87445
		3									2.83635													3									2.6005
			Length /μm																						Width /μm
			WT	∆cdgS	∆cdgS∆all1012	∆cdgS∆all2416	∆cdgS∆alr3504	∆cdgS∆alr3599	∆cdgS∆all4896	∆cdgS∆all5174	∆cdgS∆all0219	∆cdgS∆cdgSH	∆cdgS∆alr3170	∆cdgS∆all4225	∆cdgS∆all4897	∆cdgS∆alr1230	∆cdgS∆alr3920	∆cdgS∆alr2306	∆cdgS∆alr2306::alr2306	∆alr2306					WT	∆cdgS	∆cdgS∆all1012	∆cdgS∆all2416	∆cdgS∆alr3504	∆cdgS∆alr3599	∆cdgS∆all4896	∆cdgS∆all5174	∆cdgS∆all0219	∆cdgS∆cdgSH	∆cdgS∆alr3170	∆cdgS∆all4225	∆cdgS∆all4897	∆cdgS∆alr1230	∆cdgS∆alr3920	∆cdgS∆alr2306	∆cdgS∆alr2306::alr2306	∆alr2306
		mean-1	4.09267	3.21597	2.93656	3.0739	2.8016	2.79478	3.17013	3.20179	3.03221	2.88777	2.84087	3.05365	3.00789	3.03867	3.2623	3.92828	2.91385	4.1368				mean-1	3.70438	2.86812	3.15322	2.91935	2.93339	3.0343	3.00479	3.25883	3.05114	3.02024	3.12626	3.07972	3.01892	2.98366	3.10113	3.67486	3.15985	3.8861
		mean-2	4.11158	3.06282	3.12202	3.04458	2.59544	2.84428	3.01867	3.10083	3.03286	2.79808	2.93146	3.22474	3.08301	3.12731	3.27497	4.16264	2.91199	3.97937				mean-2	3.74717	2.84346	3.14515	3.01821	3.16517	3.02988	3.01595	3.05793	3.08853	3.0602	2.90601	3.07536	3.05853	3.11152	3.09293	3.7119	3.24065	3.83833
		mean-3	3.95776	2.75152	3.02791	3.15778	2.72229	2.94113	3.25755	3.08482	3.16492	2.85769	3.02354	3.09272	3.20213	2.89778	3.04304	4.07708	2.87041	4.05325				mean-3	3.81121	2.72378	3.10192	3.02139	3.19832	3.02279	3.10642	3.07751	3.0512	3.08508	2.96897	3.15613	3.03874	3.03391	3.02774	3.73298	3.06945	3.84143
																										Name	mean_value	std_value		Statistic	Comparison		P_value	significance
			Name	mean_value	std_value		Statistic	Comparison		P_value	significance															WT	3.75425	0.0537636		ANOVA	∆cdgS /WT		0	***
			WT	4.054	0.0838834		ANOVA	∆cdgS /WT		0	***															∆cdgS	2.81179	0.0772086			∆cdgS∆all1012 /WT		0	***
			∆cdgS	3.0101	0.236666			∆cdgS∆all1012 /WT		0	***															∆cdgS∆all1012	3.13343	0.0275869			∆cdgS∆all2416 /WT		0	***
			∆cdgS∆all1012	3.02883	0.092733			∆cdgS∆all2416 /WT		0	***															∆cdgS∆all2416	2.98631	0.0580179			∆cdgS∆alr3504 /WT		0	***
			∆cdgS∆all2416	3.09208	0.058749			∆cdgS∆alr3504 /WT		0	***															∆cdgS∆alr3504	3.09896	0.144341			∆cdgS∆alr3599 /WT		0	***
			∆cdgS∆alr3504	2.70644	0.103992			∆cdgS∆alr3599 /WT		0	***															∆cdgS∆alr3599	3.02899	0.00580655			∆cdgS∆all4896 /WT		0	***
			∆cdgS∆alr3599	2.86007	0.0744417			∆cdgS∆all4896 /WT		0	***															∆cdgS∆all4896	3.04239	0.0557351			∆cdgS∆all5174 /WT		0	***
			∆cdgS∆all4896	3.14879	0.120862			∆cdgS∆all5174 /WT		0	***															∆cdgS∆all5174	3.13142	0.110769			∆cdgS∆all0219 /WT		0	***
			∆cdgS∆all5174	3.12915	0.0634215			∆cdgS∆all0219 /WT		0	***															∆cdgS∆all0219	3.06363	0.0215688			∆cdgS∆cdgSH /WT		0	***
			∆cdgS∆all0219	3.07667	0.0764317			∆cdgS∆cdgSH /WT		0	***															∆cdgS∆cdgSH	3.05517	0.0327121			∆cdgS∆alr3170 /WT		0	***
			∆cdgS∆cdgSH	2.84785	0.0456471			∆cdgS∆alr3170 /WT		0	***															∆cdgS∆alr3170	3.00041	0.113441			∆cdgS∆all4225 /WT		0	***
			∆cdgS∆alr3170	2.93196	0.0913365			∆cdgS∆all4225 /WT		0	***															∆cdgS∆all4225	3.10374	0.0454243			∆cdgS∆all4897 /WT		0	***
			∆cdgS∆all4225	3.1237	0.0896551			∆cdgS∆all4897 /WT		0	***															∆cdgS∆all4897	3.03873	0.0198026			∆cdgS∆alr1230 /WT		0	***
			∆cdgS∆all4897	3.09768	0.0979446			∆cdgS∆alr1230 /WT		0	***															∆cdgS∆alr1230	3.04303	0.06442			∆cdgS∆alr3920 /WT		0	***
			∆cdgS∆alr1230	3.02125	0.115752			∆cdgS∆alr3920 /WT		0	***															∆cdgS∆alr3920	3.07393	0.0402151			∆cdgS∆alr2306 /WT		1
			∆cdgS∆alr3920	3.19344	0.130403			∆cdgS∆alr2306 /WT		1																∆cdgS∆alr2306	3.70658	0.0294253			∆cdgS∆alr2306::alr2306 /WT		0	***
			∆cdgS∆alr2306	4.056	0.118591			∆cdgS∆alr2306::alr2306 /WT		0	***															∆cdgS∆alr2306::alr2306	3.15665	0.0856453			∆alr2306 /WT		0.996
			∆cdgS∆alr2306::alr2306	2.89875	0.0245626			∆alr2306 /WT		1																∆alr2306	3.85529	0.0267314		significance: ***, P <0.01.
			∆alr2306	4.05647	0.0787635		significance: ***, P <0.01.

## Sheet: Fig. 3D
Fig. 3D
	Name	c-di-GMP ratio(x/WT)
	WT	0.955012
		1.01615
		1.02863
	∆alr2306	1.85923
		1.44638
		1.0178
	∆cdgS	0.568658
		0.750744
		0.783607
	∆cdgS∆alr2306	1.23075
		1.07605
		1.07709
	∆cdgS∆alr2306::alr2306	0.790502
		0.669344
		0.79306
	Name	c-di-GMP ratio(x/WT)
		mean_value	std_value
	WT	0.99993	0.039397
	∆alr2306	1.44114	0.420738
	∆cdgS	0.701003	0.115786
	∆cdgS∆alr2306	1.12796	0.0890163
	∆cdgS∆alr2306::alr2306	0.750969	0.0707004
	Statistic	Comparison	P_value	significance
	Paired t-test	∆alr2306 /WT	0.145
		∆cdgS /WT	0.013	*
		∆cdgS∆alr2306 /WT	0.085
		∆cdgS∆alr2306::alr2306 /WT	0.006	*
	significance: *, P <0.05.

## Sheet: Fig.4
Fig. 4A
		OD750
		WT(+)		WT(-)		ΔcdgS CT-all1219(+)		ΔcdgS CT-all1219 (-)		ΔcdgSΔalr3599 CT-all1219 (+)		ΔcdgSΔalr3599 CT-all1219(-)		8ΔDGC-1 (+)		8ΔDGC-1 (-)
	Time/day	mean_value	std_value	mean_value	std_value	mean_value	std_value	mean_value	std_value	mean_value	std_value	mean_value	std_value	mean_value	std_value	mean_value	std_value
	1	0.035	0	0.035	0	0.058	0	0.058	0	0.048	0	0.048	0	0.05	0	0.048	0
	2	0.085	0.01375	0.071	0.01217	0.07633	0.00777	0.07967	0.00874	0.11533	0.00757	0.12033	0.00971	0.09333	0.00577	0.08333	0.00577
	3	0.20767	0.01966	0.21133	0.01804	0.25167	0.02715	0.267	0.01323	0.325	0.015	0.24967	0.00306	0.25667	0.02082	0.17333	0.00577
	4	0.50333	0.03055	0.47667	0.01155	0.54333	0.03512	0.32667	0.02082	0.57333	0.02517	0.27	0.01	0.41333	0.05508	0.12333	0.00577
	5	0.84667	0.03512	0.82333	0.05686	0.82667	0.05132	0.61667	0.00577	0.79	0.05	0.28	0.02	0.78667	0.04041	0.25667	0.00577
	6	1.03	0.03606	0.98333	0.04163	0.93333	0.01528	0.78667	0.02309	0.88667	0.02082	0.23833	0.00289	1.17	0.02	0.29333	0.01528
	7	1.5	0.16	1.42333	0.04041	1.2	0.06557	1.19667	0.04041	1.17333	0.06429	0.21	0.0018	1.56333	0.19502	0.32333	0.01528
	8	1.77333	0.11676	1.64333	0.02517	1.56333	0.03055	1.6	0.02646	1.43667	0.03512	0.21333	0.00153	1.62	0.06245	0.28333	0.04041
	9	2.02667	0.03786	1.94	0.03606	1.98333	0.02517	2.01333	0.07506	1.91667	0.03512	0.17833	0.00764	1.61333	0.04509	0.28333	0.03215
	10	2.13333	0.08737	2.01	0.13454	2.12333	0.06429	2.23667	0.07024	2.05333	0.07371	0.18333	0.00577	2.00333	0.03512	0.30333	0.02517
Fig. 4B
			c-di-GMP ratio(x/WT)
	Sample name	Inducer deletion time / h	mean_value	std_value
	ΔcdgS CT-all1219	0 h	1.23701	0.12793
		24 h	1.38226	0.09629
		48 h	0.42427	0.02002
		72 h	1.07922	0.20048
		96 h	4.03867	0.12565
	8ΔDGC-1	0 h	1.52725	0.3389
		24 h	0.77933	0.02317
		48 h	0.09859	0.02925
		72 h	0.08706	0.0157
		96 h	0.23384	0.00363
		120 h	0.39737	0.0074
Fig. 4F
			c-di-GMP ratio(x/WT)
	Sample name	Inducer deletion time / h	mean_value	std_value
	WT	0 h	1.01689	0.163375
		48 h	0.999103	0.146613
		96 h	1.0245	0.139835
	∆all1012∆cdgS CT-all1219	0 h	1.1525	0.103081
		48 h	0.32273	0.118787
		96 h	0.879227	0.140979
	∆all2416∆cdgS CT-all1219	0 h	1.23542	0.206084
		48 h	0.378516	0.096829
		96 h	0.975525	0.100678
	∆alr3504∆cdgS CT-all1219	0 h	1.2055	0.174367
		48 h	0.346171	0.107213
		96 h	1.08744	0.135994
	∆all4896∆cdgS CT-all1219	0 h	1.1822	0.108873
		48 h	0.382497	0.0849678
		96 h	0.937244	0.0977418
	∆all5174∆cdgS CT-all1219	0 h	1.13096	0.206098
		48 h	0.334925	0.13213
		96 h	0.932119	0.134681
	∆alr3599∆cdgS CT-all1219	0 h	1.17695	0.168139
		48 h	0.0461667	0.00728761
		96 h	0.36917	0.0802428

## Sheet: fig.5
Fig. 5A									Fig. 5B										Fig. 5C										Fig. 5D
		c-di-GMP (ralative to WT)		Length /μm		Width /μm					c-di-GMP (ralative to WT)		Length /μm		Width /μm						Area	Mean	Min	Max	IntDen	RawIntDen	Normalized value				c-di-GMP (ralative to WT)		CdgR/c-di-GMP
	Name	mean_value	std_value	mean_value	std_value	mean_value	std_value			Name	mean_value	std_value	mean_value	std_value	mean_value	std_value				WT	7680	30.717	0	94	235905	235905	1			Name	mean_value	std_value	mean_value	std_value
	cdG0	0	0	cell death						1	1.55148	0.344861	4.01258	0.504602	3.74532	0.143633				cdGmax	7680	54.058	0	159	415162	415162	1.75987			cdG0-72h	0.0159869	0.00722494	150.843	15.9378
	∆alr3599∆cdgS CT-all1219	0.37	0							2	1.04862	0.0984893	3.6462	0.369343	3.7173	0.19923				∆cdgS	7680	77.955	0	203	598693	598693	2.53785			cdG0-48h	0.551693	0.0354372	3.50286	0.463392
	8∆DGC-1	0.45	0							3	0.999999	0.211749	4.07165	0.428706	3.68555	0.144767				5∆DGC	7680	87.05	0	200	668544	668544	2.83394			9∆DGC	0.606188	0.020992	2.29803	0.276721
	7∆DGC	0.52991	0.00795	2.52232	0.39304	2.79075	0.154384			4	0.999982	0.0963488	4.02388	0.525483	3.79856	0.187647				9∆DGC	7680	85.52	0	202	656796	656796	2.78413			∆cdgS	0.701003	0.115786	1.89002	0.224593
	9∆DGC	0.60621	0.01741	2.82817	0.395444	2.7425	0.182919			5	0.91002	0.056966	3.6667	0.360609	3.49688	0.218141				cdG0-0h	7680	40.275	0	116	309309	309309	1.31116			5∆DGC	0.748723	0.0616795	1.86142	0.216915
	8∆DGC	0.64425	0.1346	2.7124	0.422423	2.78309	0.148881			6	0.873227	0.223892	3.95006	0.524018	3.76435	0.176828				cdG0-24h	7680	61.37	0	186	471324	471324	1.99792			cdG0-24h	0.77786	0.0717909	1.4321	0.16315
	2∆DGC	0.68866	0.09493	2.95111	0.538097	3.03453	0.24821			7	0.782018	0.185095	4.11936	0.404779	3.69239	0.195451				cdG0-48h	7680	107.269	0	200	823827	823827	3.49217			WT	0.999996	0.105659	0.917359	0.0393357
	10∆DGC	0.69947	0.10119	2.67568	0.357815	2.90077	0.148429			8	0.670125	0.01448	3.03296	0.290189	3.10268	0.123073				cdG0-72h	7680	119.169	0	199	915221	915221	3.87958			cdG0-0h	1.51042	0.304334	0.570509	0.0877427
	∆cdgS	0.701	0.11579	2.95111	0.538097	2.85309	0.237275			9	0.657197	0.0450764	3.08563	0.308355	3.11526	0.144911				WT	8880	75.088	6	215	666780	666780	1			cdGMax	3.4591	0.0695479	0.269203	0.0804172
	12∆DGC	0.70904	0.04682	3.02269	0.409142	2.98681	0.155883			10	0.615611	0.102422	3.0637	0.294092	3.10177	0.136119				cdGmax	8880	58.449	1	146	519028	519028	0.778407
	11∆DGC	0.70979	0.0759	2.80679	0.39242	2.92221	0.144128			11	0.611018	0.0645779	3.26109	0.402836	3.14951	0.142721				∆cdgS	8880	105.366	11	251	935647	935647	1.40323
	2∆DGC	0.73963	0.07809	3.11122	0.486602	3.02056	0.208789			12	0.595054	0.22662	3.09438	0.251576	3.0634	0.126666				5∆DGC	8880	125.093	12	255	1110828	1110828	1.66595
	5∆DGC	0.74879	0.08723	3.07531	0.469473	2.95357	0.214376			13	0.592873	0.0901411	2.89744	0.287952	3.0307	0.128375				9∆DGC	8880	121.793	12	255	1081525	1081525	1.622
	∆cdgS∆alr2306::alr2306	0.75097	0.0707	2.89437	0.347666	3.1437	0.1671			14	0.57585	0.116776	3.20915	0.280688	3.13187	0.132946				cdG0-0h	8880	82.615	18	196	733618	733618	1.10024
	4∆DGC	0.75126	0.03151	3.0263	0.41316	2.96201	0.168328			15	0.548294	0.003838	2.90187	0.290273	3.03738	0.139969				cdG0-24h	8880	93.204	17	216	827650	827650	1.24126
	2∆PDE	0.85117	0.03305	3.86608	0.516279	3.85412	0.17833			16	0.484516	0.0566163	2.90773	0.264391	3.08532	0.134367				cdG0-48h	8880	152.941	21	255	1358117	1358117	2.03682
	∆cdgSalr2306AAA	0.85563	0.0791	3.793	0.395406	3.69849	0.156267			17	0.46803	0.0756218	2.64222	0.257964	3.12922	0.142254				cdG0-72h	8880	203.34	56	255	1805658	1805658	2.70802
	5∆PDE	0.873	0.09951	3.85862	0.345366	3.82463	0.567639			18	0.329801	0.0335113	2.71736	0.400141	3.00816	0.172978				WT	7168	92.776	29	188	665021	665021	1
	13∆DGC	0.88163	0.03703	4.11514	0.440693	3.6707	0.159031			19	0.326559	0.0175308	2.61801	0.372452	3.07307	0.115458				cdGmax	7168	73.233	18	137	524934	524934	0.789353
	∆all1219	0.894001	0.0565422	3.86542	0.498019	3.81997	0.149701			20	0.274637	0.0135541	2.79623	0.316059	3.03878	0.12137				∆cdgS	7168	117.328	27	228	841005	841005	1.26464
	3∆PDE	0.91966	0.07408	3.91145	0.473714	3.66829	0.167378			21	0.174393	0.0471191	2.56171	0.304382	2.82032	0.149519				5∆DGC	6048	159.519	35	255	964770	964770	1.7194
	6∆PDE	0.9295	0.03266	3.82653	0.406192	3.66971	0.301991			22	0.0613551	0.0174308	2.85721	0.260753	3.05626	0.116022				9∆DGC	6048	154.661	21	255	935387	935387	1.66704
	∆alr3599	0.983364	0.154426	4.1302	0.545172	3.84651	0.187243													cdG0-0h	6048	87.603	18	168	529825	529825	0.944242
	WT	1	0.1373	4.02273	0.461745	3.72574	0.228735													cdG0-24h	6048	103.544	27	183	626237	626237	1.11606
	∆all1219∆alr3599	1.03572	0.187571	4.09564	0.461797	3.90261	0.155437													cdG0-48h	6048	183.369	45	255	1109014	1109014	1.97647
	4∆PDE	1.04336	0.0862	3.85805	0.442632	3.62947	0.216618													cdG0-72h	8540	201.03	57	255	1716796	1716796	2.16683
	∆cdgS∆alr2306	1.12804	0.08902	4.06065	0.484693	3.71087	0.158149													WT	8704	81.373	27	149	708272	708272	1
	1∆PDE	1.21342	0.07628	3.88809	0.473011	3.67049	0.166458													cdGmax	8704	98.476	28	214	857135	857135	1.21018
	7∆PDE	2.60205	0.18176	4.08581	0.595766	3.6552	0.185382													∆cdgS	8704	126.232	27	255	1098720	1098720	1.55128
	cdGmax	3.4591	0.06955	3.69482	0.474017	3.75517	0.17339													5∆DGC	8704	135.197	29	255	1176759	1176759	1.66145
																				9∆DGC	8704	133.435	29	255	1161414	1161414	1.63979
																				cdG0-0h	8704	75.004	11	159	652837	652837	0.921731
																				cdG0-24h	8704	92.472	14	228	804877	804877	1.1364
																				cdG0-48h	8704	153.431	21	255	1335465	1335465	1.88553
																				cdG0-72h	8704	159.672	0	255	1389787	1389787	1.96222
																				WT	10032	87.114	27	178	873928	873928	1
																				cdGmax	10032	109.283	27	255	1096332	1096332	1.25448
																				∆cdgS	10032	131.905	37	255	1323268	1323268	1.51417
																				5∆DGC	10032	137.76	36	255	1382007	1382007	1.58138
																				9∆DGC	10032	138.423	34	255	1388661	1388661	1.58899
																				cdG0-0h	10032	90.74	30	195	910307	910307	1.04162
																				cdG0-24h	10032	111.059	25	255	1114143	1114143	1.27487
																				cdG0-48h	10032	154.583	29	255	1550780	1550780	1.77449
																				cdG0-72h	10032	168.591	27	255	1691302	1691302	1.93529
																					mean_value	std_value
																				WT	1.00002	4.82088e-05
																				cdGmax	1.15848	0.404416
																				∆cdgS	1.65426	0.506377
																				5∆DGC	1.89246	0.528609
																				9∆DGC	1.86043	0.517145
																				cdG0-0h	1.06382	0.156094
																				cdG0-24h	1.35333	0.366574
																				cdG0-48h	2.23314	0.71075
																				cdG0-72h	2.53044	0.815601

[truncated: 4 more sheets: Fig.s3, Fig.s6, Fig.s8, Fig.s10]
